# Supplementary material for: Zika virus enhances monocyte adhesion and transmigration favoring viral dissemination to neural cells
Source: Nat Commun. 2019 Sep 27;10:4430. doi: 10.1038/s41467-019-12408-x (PMC6764950; doi:10.1038/s41467-019-12408-x)
Supplement: Supplementary file 5 — Supplementary Data 1 [file 41467_2019_12408_MOESM5_ESM.xlsx]

## Sheet: Sheet1
ID	Peptide counts unique	Protein names	Gene names	Fasta headers	FC Mock/ZIKV	p value Mock/ZIKV
P02751	14	Fibronectin;Anastellin;Ugl-Y1;Ugl-Y2;Ugl-Y3	FN1	sp|P02751|FINC_HUMAN Fibronectin OS=Homo sapiens (Human) GN=FN1 PE=1 SV=4	0.0147265	1.54042e-06
P21980;P49221;O43548	18;1;1	Protein-glutamine gamma-glutamyltransferase 2	TGM2	sp|P21980|TGM2_HUMAN Protein-glutamine gamma-glutamyltransferase 2 OS=Homo sapiens (Human) GN=TGM2 PE=1 SV=2	0.0489321	1.14926e-05
P21980;P49221;O43548	18;1;1	Protein-glutamine gamma-glutamyltransferase 2	TGM2	sp|P21980|TGM2_HUMAN Protein-glutamine gamma-glutamyltransferase 2 OS=Homo sapiens (Human) GN=TGM2 PE=1 SV=2	0.0534068	8.31211e-08
P02649;CON__Q03247	3;1	Apolipoprotein E	APOE	sp|P02649|APOE_HUMAN Apolipoprotein E OS=Homo sapiens (Human) GN=APOE PE=1 SV=1	0.0954525	1.17686e-06
O75369	50	Filamin-B	FLNB	sp|O75369|FLNB_HUMAN Filamin-B OS=Homo sapiens (Human) GN=FLNB PE=1 SV=2	0.123484	9.64691e-05
Q16531	24	DNA damage-binding protein 1	DDB1	sp|Q16531|DDB1_HUMAN DNA damage-binding protein 1 OS=Homo sapiens (Human) GN=DDB1 PE=1 SV=1	0.151423	0.00630971
P17936	3	Insulin-like growth factor-binding protein 3	IGFBP3	sp|P17936|IBP3_HUMAN Insulin-like growth factor-binding protein 3 OS=Homo sapiens (Human) GN=IGFBP3 PE=1 SV=2	0.153219	1.14531e-05
Q8N3U4;Q8WVM7	5;1	Cohesin subunit SA-2	STAG2	sp|Q8N3U4|STAG2_HUMAN Cohesin subunit SA-2 OS=Homo sapiens (Human) GN=STAG2 PE=1 SV=3	0.197287	0.00226441
O14684	3	Prostaglandin E synthase	PTGES	sp|O14684|PTGES_HUMAN Prostaglandin E synthase OS=Homo sapiens (Human) GN=PTGES PE=1 SV=2	0.219072	2.89387e-09
O14684	3	Prostaglandin E synthase	PTGES	sp|O14684|PTGES_HUMAN Prostaglandin E synthase OS=Homo sapiens (Human) GN=PTGES PE=1 SV=2	0.224257	1.46274e-08
Q14203	11	Dynactin subunit 1	DCTN1	sp|Q14203|DCTN1_HUMAN Dynactin subunit 1 OS=Homo sapiens (Human) GN=DCTN1 PE=1 SV=3	0.22759	0.00129369
P05121	3	Plasminogen activator inhibitor 1	SERPINE1	sp|P05121|PAI1_HUMAN Plasminogen activator inhibitor 1 OS=Homo sapiens (Human) GN=SERPINE1 PE=1 SV=1	0.228248	2.91637e-08
P08648	9	Integrin alpha-5;Integrin alpha-5 heavy chain;Integrin alpha-5 light chain	ITGA5	sp|P08648|ITA5_HUMAN Integrin alpha-5 OS=Homo sapiens (Human) GN=ITGA5 PE=1 SV=2	0.238166	0.00271368
Q9Y490;Q9Y4G6	114;11	Talin-1	TLN1	sp|Q9Y490|TLN1_HUMAN Talin-1 OS=Homo sapiens (Human) GN=TLN1 PE=1 SV=3	0.259671	0.000856763
P21333	113	Filamin-A	FLNA	sp|P21333|FLNA_HUMAN Filamin-A OS=Homo sapiens (Human) GN=FLNA PE=1 SV=4	0.261396	0.000495219
P05556	10	Integrin beta-1	ITGB1	sp|P05556|ITB1_HUMAN Integrin beta-1 OS=Homo sapiens (Human) GN=ITGB1 PE=1 SV=2	0.262217	0.00205653
P17936	3	Insulin-like growth factor-binding protein 3	IGFBP3	sp|P17936|IBP3_HUMAN Insulin-like growth factor-binding protein 3 OS=Homo sapiens (Human) GN=IGFBP3 PE=1 SV=2	0.271826	1.91754e-07
Q15155;P69849;Q5JPE7	11;11;11	Nodal modulator 1;Nodal modulator 3;Nodal modulator 2	NOMO1;NOMO3;NOMO2	sp|Q15155|NOMO1_HUMAN Nodal modulator 1 OS=Homo sapiens (Human) GN=NOMO1 PE=1 SV=5;sp|P69849|NOMO3_HUMAN Nodal modulator 3 OS=Homo sapiens (Human) GN=NOMO3 PE=3 SV=2;sp|Q5JPE7|NOMO2_HUMAN Nodal modulator 2 OS=Homo sapiens (Human) GN=NOMO2 PE=1 SV=1	0.278925	0.00627328
P11215	36	Integrin alpha-M	ITGAM	sp|P11215|ITAM_HUMAN Integrin alpha-M OS=Homo sapiens (Human) GN=ITGAM PE=1 SV=2	0.280326	0.00513555
P24928	12	DNA-directed RNA polymerase II subunit RPB1	POLR2A	sp|P24928|RPB1_HUMAN DNA-directed RNA polymerase II subunit RPB1 OS=Homo sapiens (Human) GN=POLR2A PE=1 SV=2	0.283426	0.000893237
P15144	36	Aminopeptidase N	ANPEP	sp|P15144|AMPN_HUMAN Aminopeptidase N OS=Homo sapiens (Human) GN=ANPEP PE=1 SV=4	0.290439	0.00800449
Q0VD83	7	Apolipoprotein B receptor	APOBR	sp|Q0VD83|APOBR_HUMAN Apolipoprotein B receptor OS=Homo sapiens (Human) GN=APOBR PE=1 SV=2	0.290865	4.85317e-05
P05121	3	Plasminogen activator inhibitor 1	SERPINE1	sp|P05121|PAI1_HUMAN Plasminogen activator inhibitor 1 OS=Homo sapiens (Human) GN=SERPINE1 PE=1 SV=1	0.299417	5.78796e-06
Q00610	77	Clathrin heavy chain 1	CLTC	sp|Q00610|CLH1_HUMAN Clathrin heavy chain 1 OS=Homo sapiens (Human) GN=CLTC PE=1 SV=5	0.311703	0.00262056
P04792	5	Heat shock protein beta-1	HSPB1	sp|P04792|HSPB1_HUMAN Heat shock protein beta-1 OS=Homo sapiens (Human) GN=HSPB1 PE=1 SV=2	0.319301	0.0003319
O00410;O60518	19;1	Importin-5	IPO5	sp|O00410|IPO5_HUMAN Importin-5 OS=Homo sapiens (Human) GN=IPO5 PE=1 SV=4	0.32696	0.000772711
Q86VP6;O75155	29;1	Cullin-associated NEDD8-dissociated protein 1	CAND1	sp|Q86VP6|CAND1_HUMAN Cullin-associated NEDD8-dissociated protein 1 OS=Homo sapiens (Human) GN=CAND1 PE=1 SV=2	0.32711	0.00382546
P41252	22	Isoleucine--tRNA ligase, cytoplasmic	IARS	sp|P41252|SYIC_HUMAN Isoleucine--tRNA ligase, cytoplasmic OS=Homo sapiens (Human) GN=IARS PE=1 SV=2	0.335356	0.00257371
P46940;Q86VI3	84;3	Ras GTPase-activating-like protein IQGAP1	IQGAP1	sp|P46940|IQGA1_HUMAN Ras GTPase-activating-like protein IQGAP1 OS=Homo sapiens (Human) GN=IQGAP1 PE=1 SV=1	0.336901	0.000767407
Q15393	26	Splicing factor 3B subunit 3	SF3B3	sp|Q15393|SF3B3_HUMAN Splicing factor 3B subunit 3 OS=Homo sapiens (Human) GN=SF3B3 PE=1 SV=4	0.346052	0.00193648
P16885	22	1-phosphatidylinositol 4,5-bisphosphate phosphodiesterase gamma-2	PLCG2	sp|P16885|PLCG2_HUMAN 1-phosphatidylinositol 4,5-bisphosphate phosphodiesterase gamma-2 OS=Homo sapiens (Human) GN=PLCG2 PE=1 SV=4	0.351078	0.00683313
O75643	51	U5 small nuclear ribonucleoprotein 200 kDa helicase	SNRNP200	sp|O75643|U520_HUMAN U5 small nuclear ribonucleoprotein 200 kDa helicase OS=Homo sapiens (Human) GN=SNRNP200 PE=1 SV=2	0.358061	0.0034028
Q15149;P58107	145;7	Plectin	PLEC	sp|Q15149|PLEC_HUMAN Plectin OS=Homo sapiens (Human) GN=PLEC PE=1 SV=3	0.370632	0.00121872
Q92896	7	Golgi apparatus protein 1	GLG1	sp|Q92896|GSLG1_HUMAN Golgi apparatus protein 1 OS=Homo sapiens (Human) GN=GLG1 PE=1 SV=2	0.372747	0.00335099
P16284	13	Platelet endothelial cell adhesion molecule	PECAM1	sp|P16284|PECA1_HUMAN Platelet endothelial cell adhesion molecule OS=Homo sapiens (Human) GN=PECAM1 PE=1 SV=2	0.379696	0.00111012
O60716	5	Catenin delta-1	CTNND1	sp|O60716|CTND1_HUMAN Catenin delta-1 OS=Homo sapiens (Human) GN=CTNND1 PE=1 SV=1	0.380874	0.000145869
P18206	36	Vinculin	VCL	sp|P18206|VINC_HUMAN Vinculin OS=Homo sapiens (Human) GN=VCL PE=1 SV=4	0.387668	0.00213148
O60306	10	Intron-binding protein aquarius	AQR	sp|O60306|AQR_HUMAN RNA helicase aquarius OS=Homo sapiens (Human) GN=AQR PE=1 SV=4	0.38934	0.000681372
P47914	2	60S ribosomal protein L29	RPL29	sp|P47914|RL29_HUMAN 60S ribosomal protein L29 OS=Homo sapiens (Human) GN=RPL29 PE=1 SV=2	0.394472	0.00729411
Q15459	10	Splicing factor 3A subunit 1	SF3A1	sp|Q15459|SF3A1_HUMAN Splicing factor 3A subunit 1 OS=Homo sapiens (Human) GN=SF3A1 PE=1 SV=1	0.394567	0.00672775
P11717	3	Cation-independent mannose-6-phosphate receptor	IGF2R	sp|P11717|MPRI_HUMAN Cation-independent mannose-6-phosphate receptor OS=Homo sapiens (Human) GN=IGF2R PE=1 SV=3	0.401126	0.0017743
O15067	7	Phosphoribosylformylglycinamidine synthase	PFAS	sp|O15067|PUR4_HUMAN Phosphoribosylformylglycinamidine synthase OS=Homo sapiens (Human) GN=PFAS PE=1 SV=4	0.402173	0.00387037
P01584	2	Interleukin-1 beta	IL1B	sp|P01584|IL1B_HUMAN Interleukin-1 beta OS=Homo sapiens (Human) GN=IL1B PE=1 SV=2	0.415116	0.000813917
Q7Z406	2	Myosin-14	MYH14	sp|Q7Z406|MYH14_HUMAN Myosin-14 OS=Homo sapiens (Human) GN=MYH14 PE=1 SV=2	0.429078	0.00247622
P08575	42	Receptor-type tyrosine-protein phosphatase C	PTPRC	sp|P08575|PTPRC_HUMAN Receptor-type tyrosine-protein phosphatase C OS=Homo sapiens (Human) GN=PTPRC PE=1 SV=3	0.432156	0.00293934
Q6P2Q9	70	Pre-mRNA-processing-splicing factor 8	PRPF8	sp|Q6P2Q9|PRP8_HUMAN Pre-mRNA-processing-splicing factor 8 OS=Homo sapiens (Human) GN=PRPF8 PE=1 SV=2	0.437236	0.00783056
Q5JRX3	11	Presequence protease, mitochondrial	PITRM1	sp|Q5JRX3|PREP_HUMAN Presequence protease, mitochondrial OS=Homo sapiens (Human) GN=PITRM1 PE=1 SV=3	0.440805	0.0041115
P35579;P35580;P35749;REV__Q9UKV3	86;11;4;1	Myosin-9	MYH9	sp|P35579|MYH9_HUMAN Myosin-9 OS=Homo sapiens (Human) GN=MYH9 PE=1 SV=4	0.44589	0.00234663
P29144	23	Tripeptidyl-peptidase 2	TPP2	sp|P29144|TPP2_HUMAN Tripeptidyl-peptidase 2 OS=Homo sapiens (Human) GN=TPP2 PE=1 SV=4	0.446665	0.00576473
P62306	2	Small nuclear ribonucleoprotein F	SNRPF	sp|P62306|RUXF_HUMAN Small nuclear ribonucleoprotein F OS=Homo sapiens (Human) GN=SNRPF PE=1 SV=1	0.448813	1.73714e-06
Q9NYF8	2	Bcl-2-associated transcription factor 1	BCLAF1	sp|Q9NYF8|BCLF1_HUMAN Bcl-2-associated transcription factor 1 OS=Homo sapiens (Human) GN=BCLAF1 PE=1 SV=2	0.45502	8.08463e-07
O43765	3	Small glutamine-rich tetratricopeptide repeat-containing protein alpha	SGTA	sp|O43765|SGTA_HUMAN Small glutamine-rich tetratricopeptide repeat-containing protein alpha OS=Homo sapiens (Human) GN=SGTA PE=1 SV=1	0.456494	0.000234825
P98175	2	RNA-binding protein 10	RBM10	sp|P98175|RBM10_HUMAN RNA-binding protein 10 OS=Homo sapiens (Human) GN=RBM10 PE=1 SV=3	0.45853	0.000441349
Q9BTW9	3	Tubulin-specific chaperone D	TBCD	sp|Q9BTW9|TBCD_HUMAN Tubulin-specific chaperone D OS=Homo sapiens (Human) GN=TBCD PE=1 SV=2	0.464328	0.00117018
P14735	3	Insulin-degrading enzyme	IDE	sp|P14735|IDE_HUMAN Insulin-degrading enzyme OS=Homo sapiens (Human) GN=IDE PE=1 SV=4	0.472864	0.00571253
Q13464;O75116	3;1	Rho-associated protein kinase 1	ROCK1	sp|Q13464|ROCK1_HUMAN Rho-associated protein kinase 1 OS=Homo sapiens (Human) GN=ROCK1 PE=1 SV=1	0.479343	0.00595234
P31995;P31994	2;2	Low affinity immunoglobulin gamma Fc region receptor II-c;Low affinity immunoglobulin gamma Fc region receptor II-b	FCGR2C;FCGR2B	sp|P31995|FCG2C_HUMAN Low affinity immunoglobulin gamma Fc region receptor II-c OS=Homo sapiens (Human) GN=FCGR2C PE=1 SV=1;sp|P31994|FCG2B_HUMAN Low affinity immunoglobulin gamma Fc region receptor II-b OS=Homo sapiens (Human) GN=FCGR2B PE=1 SV=2	0.479745	7.83713e-05
Q02880;P11388	22;4	DNA topoisomerase 2-beta	TOP2B	sp|Q02880|TOP2B_HUMAN DNA topoisomerase 2-beta OS=Homo sapiens (Human) GN=TOP2B PE=1 SV=3	0.482473	0.00306955
Q00722	3	1-phosphatidylinositol 4,5-bisphosphate phosphodiesterase beta-2	PLCB2	sp|Q00722|PLCB2_HUMAN 1-phosphatidylinositol 4,5-bisphosphate phosphodiesterase beta-2 OS=Homo sapiens (Human) GN=PLCB2 PE=1 SV=2	0.489407	0.000166192
P12814;P35609	34;2	Alpha-actinin-1	ACTN1	sp|P12814|ACTN1_HUMAN Alpha-actinin-1 OS=Homo sapiens (Human) GN=ACTN1 PE=1 SV=2	0.490158	0.0012483
Q14204	145	Cytoplasmic dynein 1 heavy chain 1	DYNC1H1	sp|Q14204|DYHC1_HUMAN Cytoplasmic dynein 1 heavy chain 1 OS=Homo sapiens (Human) GN=DYNC1H1 PE=1 SV=5	0.492849	0.00478818
Q7L576	21	Cytoplasmic FMR1-interacting protein 1	CYFIP1	sp|Q7L576|CYFP1_HUMAN Cytoplasmic FMR1-interacting protein 1 OS=Homo sapiens (Human) GN=CYFIP1 PE=1 SV=1	0.49326	0.00806551
P11387	9	DNA topoisomerase 1	TOP1	sp|P11387|TOP1_HUMAN DNA topoisomerase 1 OS=Homo sapiens (Human) GN=TOP1 PE=1 SV=2	0.495155	0.0064363
P55786;A6NEC2	27;10	Puromycin-sensitive aminopeptidase	NPEPPS	sp|P55786|PSA_HUMAN Puromycin-sensitive aminopeptidase OS=Homo sapiens (Human) GN=NPEPPS PE=1 SV=2	0.495877	0.00397078
Q9C0E2	2	Exportin-4	XPO4	sp|Q9C0E2|XPO4_HUMAN Exportin-4 OS=Homo sapiens (Human) GN=XPO4 PE=1 SV=2	0.49752	0.000442697
Q00341	5	Vigilin	HDLBP	sp|Q00341|VIGLN_HUMAN Vigilin OS=Homo sapiens (Human) GN=HDLBP PE=1 SV=2	0.49896	0.00787764
O60701	4	UDP-glucose 6-dehydrogenase	UGDH	sp|O60701|UGDH_HUMAN UDP-glucose 6-dehydrogenase OS=Homo sapiens (Human) GN=UGDH PE=1 SV=1	0.4995	6.10761e-05
Q9Y2J2;O43491;Q9H4G0	22;2;0	Band 4.1-like protein 3;Band 4.1-like protein 3, N-terminally processed	EPB41L3	sp|Q9Y2J2|E41L3_HUMAN Band 4.1-like protein 3 OS=Homo sapiens (Human) GN=EPB41L3 PE=1 SV=2	0.502836	0.000623919
P51668;Q9Y2X8	2;1	Ubiquitin-conjugating enzyme E2 D1;Ubiquitin-conjugating enzyme E2 D4	UBE2D1;UBE2D4	sp|P51668|UB2D1_HUMAN Ubiquitin-conjugating enzyme E2 D1 OS=Homo sapiens (Human) GN=UBE2D1 PE=1 SV=1;sp|Q9Y2X8|UB2D4_HUMAN Ubiquitin-conjugating enzyme E2 D4 OS=Homo sapiens (Human) GN=UBE2D4 PE=1 SV=1	0.509855	0.000130051
Q9NZD2	3	Glycolipid transfer protein	GLTP	sp|Q9NZD2|GLTP_HUMAN Glycolipid transfer protein OS=Homo sapiens (Human) GN=GLTP PE=1 SV=3	0.510069	0.000258915
P84098	4	60S ribosomal protein L19	RPL19	sp|P84098|RL19_HUMAN 60S ribosomal protein L19 OS=Homo sapiens (Human) GN=RPL19 PE=1 SV=1	0.511561	0.00259549
Q14764	40	Major vault protein	MVP	sp|Q14764|MVP_HUMAN Major vault protein OS=Homo sapiens (Human) GN=MVP PE=1 SV=4	0.514376	0.00522782
Q9H307	2	Pinin	PNN	sp|Q9H307|PININ_HUMAN Pinin OS=Homo sapiens (Human) GN=PNN PE=1 SV=5	0.524011	0.00637941
Q9GZR7	3	ATP-dependent RNA helicase DDX24	DDX24	sp|Q9GZR7|DDX24_HUMAN ATP-dependent RNA helicase DDX24 OS=Homo sapiens (Human) GN=DDX24 PE=1 SV=1	0.524694	0.00419546
Q13232	2	Nucleoside diphosphate kinase 3	NME3	sp|Q13232|NDK3_HUMAN Nucleoside diphosphate kinase 3 OS=Homo sapiens (Human) GN=NME3 PE=1 SV=2	0.526758	6.35573e-06
Q01082	3	Spectrin beta chain, non-erythrocytic 1	SPTBN1	sp|Q01082|SPTB2_HUMAN Spectrin beta chain, non-erythrocytic 1 OS=Homo sapiens (Human) GN=SPTBN1 PE=1 SV=2	0.536405	2.53071e-06
P61923	5	Coatomer subunit zeta-1	COPZ1	sp|P61923|COPZ1_HUMAN Coatomer subunit zeta-1 OS=Homo sapiens (Human) GN=COPZ1 PE=1 SV=1	0.539449	0.00315366
Q8IX12	5	Cell division cycle and apoptosis regulator protein 1	CCAR1	sp|Q8IX12|CCAR1_HUMAN Cell division cycle and apoptosis regulator protein 1 OS=Homo sapiens (Human) GN=CCAR1 PE=1 SV=2	0.543493	0.00376134
Q13435	3	Splicing factor 3B subunit 2	SF3B2	sp|Q13435|SF3B2_HUMAN Splicing factor 3B subunit 2 OS=Homo sapiens (Human) GN=SF3B2 PE=1 SV=2	0.5472	0.000685632
O60763;REV__Q5VZ89	18;1	General vesicular transport factor p115	USO1	sp|O60763|USO1_HUMAN General vesicular transport factor p115 OS=Homo sapiens (Human) GN=USO1 PE=1 SV=2	0.548144	0.00178965
Q5T1M5	10	FK506-binding protein 15	FKBP15	sp|Q5T1M5|FKB15_HUMAN FK506-binding protein 15 OS=Homo sapiens (Human) GN=FKBP15 PE=1 SV=2	0.549641	0.00271432
Q96ST3	6	Paired amphipathic helix protein Sin3a	SIN3A	sp|Q96ST3|SIN3A_HUMAN Paired amphipathic helix protein Sin3a OS=Homo sapiens (Human) GN=SIN3A PE=1 SV=2	0.551628	0.00173784
Q10567	20	AP-1 complex subunit beta-1	AP1B1	sp|Q10567|AP1B1_HUMAN AP-1 complex subunit beta-1 OS=Homo sapiens (Human) GN=AP1B1 PE=1 SV=2	0.553067	0.00565265
O60610	30	Protein diaphanous homolog 1	DIAPH1	sp|O60610|DIAP1_HUMAN Protein diaphanous homolog 1 OS=Homo sapiens (Human) GN=DIAPH1 PE=1 SV=2	0.555543	0.00340141
Q93009	18	Ubiquitin carboxyl-terminal hydrolase 7	USP7	sp|Q93009|UBP7_HUMAN Ubiquitin carboxyl-terminal hydrolase 7 OS=Homo sapiens (Human) GN=USP7 PE=1 SV=2	0.555957	0.00546412
O00291	2	Huntingtin-interacting protein 1	HIP1	sp|O00291|HIP1_HUMAN Huntingtin-interacting protein 1 OS=Homo sapiens (Human) GN=HIP1 PE=1 SV=5	0.559813	0.00052146
Q9Y6I4	3	Ubiquitin carboxyl-terminal hydrolase 3	USP3	sp|Q9Y6I4|UBP3_HUMAN Ubiquitin carboxyl-terminal hydrolase 3 OS=Homo sapiens (Human) GN=USP3 PE=1 SV=2	0.560298	7.31059e-05
P61970	4	Nuclear transport factor 2	NUTF2	sp|P61970|NTF2_HUMAN Nuclear transport factor 2 OS=Homo sapiens (Human) GN=NUTF2 PE=1 SV=1	0.567677	0.000595761
Q9Y2K3	2	Myosin-15	MYH15	sp|Q9Y2K3|MYH15_HUMAN Myosin-15 OS=Homo sapiens (Human) GN=MYH15 PE=1 SV=5	0.567712	0.00203082
Q02318	20	Sterol 26-hydroxylase, mitochondrial	CYP27A1	sp|Q02318|CP27A_HUMAN Sterol 26-hydroxylase, mitochondrial OS=Homo sapiens (Human) GN=CYP27A1 PE=1 SV=1	0.569355	3.55512e-05
Q99613;B5ME19	14;14	Eukaryotic translation initiation factor 3 subunit C;Eukaryotic translation initiation factor 3 subunit C-like protein	EIF3C;EIF3CL	sp|Q99613|EIF3C_HUMAN Eukaryotic translation initiation factor 3 subunit C OS=Homo sapiens (Human) GN=EIF3C PE=1 SV=1;sp|B5ME19|EIFCL_HUMAN Eukaryotic translation initiation factor 3 subunit C-like protein OS=Homo sapiens (Human) GN=EIF3CL PE=3 SV=1	0.573186	0.000513539
P61326;Q96A72	8;8	Protein mago nashi homolog;Protein mago nashi homolog 2	MAGOH;MAGOHB	sp|P61326|MGN_HUMAN Protein mago nashi homolog OS=Homo sapiens (Human) GN=MAGOH PE=1 SV=1;sp|Q96A72|MGN2_HUMAN Protein mago nashi homolog 2 OS=Homo sapiens (Human) GN=MAGOHB PE=1 SV=1	0.576975	0.00276789
P32942	2	Intercellular adhesion molecule 3	ICAM3	sp|P32942|ICAM3_HUMAN Intercellular adhesion molecule 3 OS=Homo sapiens (Human) GN=ICAM3 PE=1 SV=2	0.577575	0.0071143
P52790	31	Hexokinase-3	HK3	sp|P52790|HXK3_HUMAN Hexokinase-3 OS=Homo sapiens (Human) GN=HK3 PE=1 SV=2	0.581085	0.00150362
O60244	3	Mediator of RNA polymerase II transcription subunit 14	MED14	sp|O60244|MED14_HUMAN Mediator of RNA polymerase II transcription subunit 14 OS=Homo sapiens (Human) GN=MED14 PE=1 SV=2	0.581446	0.000402713
P49588	12	Alanine--tRNA ligase, cytoplasmic	AARS	sp|P49588|SYAC_HUMAN Alanine--tRNA ligase, cytoplasmic OS=Homo sapiens (Human) GN=AARS PE=1 SV=2	0.582413	0.00715365
Q7Z392	9	Trafficking protein particle complex subunit 11	TRAPPC11	sp|Q7Z392|TPC11_HUMAN Trafficking protein particle complex subunit 11 OS=Homo sapiens (Human) GN=TRAPPC11 PE=1 SV=2	0.583755	0.00840799
Q86U38	2	Nucleolar protein 9	NOP9	sp|Q86U38|NOP9_HUMAN Nucleolar protein 9 OS=Homo sapiens (Human) GN=NOP9 PE=1 SV=1	0.5854	1.37473e-05
Q9H3T3	6	Semaphorin-6B	SEMA6B	sp|Q9H3T3|SEM6B_HUMAN Semaphorin-6B OS=Homo sapiens (Human) GN=SEMA6B PE=1 SV=4	0.586718	0.000633534
Q9P2J5	27	Leucine--tRNA ligase, cytoplasmic	LARS	sp|Q9P2J5|SYLC_HUMAN Leucine--tRNA ligase, cytoplasmic OS=Homo sapiens (Human) GN=LARS PE=1 SV=2	0.58754	0.00270884
O43707;Q08043	37;0	Alpha-actinin-4	ACTN4	sp|O43707|ACTN4_HUMAN Alpha-actinin-4 OS=Homo sapiens (Human) GN=ACTN4 PE=1 SV=2	0.58924	0.00216404
Q9Y696;O15247;Q9NZA1;Q96NY7	8;1;1;1	Chloride intracellular channel protein 4	CLIC4	sp|Q9Y696|CLIC4_HUMAN Chloride intracellular channel protein 4 OS=Homo sapiens (Human) GN=CLIC4 PE=1 SV=4	0.592681	0.000661521
Q5VYK3	19	Proteasome-associated protein ECM29 homolog	ECM29	sp|Q5VYK3|ECM29_HUMAN Proteasome adapter and scaffold protein ECM29 OS=Homo sapiens (Human) GN=ECPAS PE=1 SV=2	0.59278	0.00180095
O95989	2	Diphosphoinositol polyphosphate phosphohydrolase 1	NUDT3	sp|O95989|NUDT3_HUMAN Diphosphoinositol polyphosphate phosphohydrolase 1 OS=Homo sapiens (Human) GN=NUDT3 PE=1 SV=1	0.59295	0.00269442
P22314	47	Ubiquitin-like modifier-activating enzyme 1	UBA1	sp|P22314|UBA1_HUMAN Ubiquitin-like modifier-activating enzyme 1 OS=Homo sapiens (Human) GN=UBA1 PE=1 SV=3	0.59464	0.00464537
Q93008;O00507	20;8	Probable ubiquitin carboxyl-terminal hydrolase FAF-X	USP9X	sp|Q93008|USP9X_HUMAN Probable ubiquitin carboxyl-terminal hydrolase FAF-X OS=Homo sapiens (Human) GN=USP9X PE=1 SV=3	0.59592	0.00694289
O75533	29	Splicing factor 3B subunit 1	SF3B1	sp|O75533|SF3B1_HUMAN Splicing factor 3B subunit 1 OS=Homo sapiens (Human) GN=SF3B1 PE=1 SV=3	0.595929	0.00372206
P53680	4	AP-2 complex subunit sigma	AP2S1	sp|P53680|AP2S1_HUMAN AP-2 complex subunit sigma OS=Homo sapiens (Human) GN=AP2S1 PE=1 SV=2	0.59707	2.83006e-05
Q8WUM0	7	Nuclear pore complex protein Nup133	NUP133	sp|Q8WUM0|NU133_HUMAN Nuclear pore complex protein Nup133 OS=Homo sapiens (Human) GN=NUP133 PE=1 SV=2	0.601866	0.00752333
P53621	48	Coatomer subunit alpha;Xenin;Proxenin	COPA	sp|P53621|COPA_HUMAN Coatomer subunit alpha OS=Homo sapiens (Human) GN=COPA PE=1 SV=2	0.603483	0.00321496
P62854;Q5JNZ5	3;2	40S ribosomal protein S26;Putative 40S ribosomal protein S26-like 1	RPS26;RPS26P11	sp|P62854|RS26_HUMAN 40S ribosomal protein S26 OS=Homo sapiens (Human) GN=RPS26 PE=1 SV=3;sp|Q5JNZ5|RS26L_HUMAN Putative 40S ribosomal protein S26-like 1 OS=Homo sapiens (Human) GN=RPS26P11 PE=5 SV=1	0.607099	0.00206842
Q96BY6	6	Dedicator of cytokinesis protein 10	DOCK10	sp|Q96BY6|DOC10_HUMAN Dedicator of cytokinesis protein 10 OS=Homo sapiens (Human) GN=DOCK10 PE=1 SV=3	0.611002	0.00414403
Q9NRJ5;P51003	2;2	Poly(A) polymerase beta;Poly(A) polymerase alpha	PAPOLB;PAPOLA	sp|Q9NRJ5|PAPOB_HUMAN Poly(A) polymerase beta OS=Homo sapiens (Human) GN=PAPOLB PE=2 SV=1;sp|P51003|PAPOA_HUMAN Poly(A) polymerase alpha OS=Homo sapiens (Human) GN=PAPOLA PE=1 SV=4	0.612475	9.54872e-05
Q709C8	29	Vacuolar protein sorting-associated protein 13C	VPS13C	sp|Q709C8|VP13C_HUMAN Vacuolar protein sorting-associated protein 13C OS=Homo sapiens (Human) GN=VPS13C PE=1 SV=1	0.616432	0.00427051
P84103	6	Serine/arginine-rich splicing factor 3	SRSF3	sp|P84103|SRSF3_HUMAN Serine/arginine-rich splicing factor 3 OS=Homo sapiens (Human) GN=SRSF3 PE=1 SV=1	0.616483	0.00345677
P99999;CON__P62894	6;1	Cytochrome c	CYCS	sp|P99999|CYC_HUMAN Cytochrome c OS=Homo sapiens (Human) GN=CYCS PE=1 SV=2	0.617829	0.00131286
Q9GZU7;O15194	2;1	Carboxy-terminal domain RNA polymerase II polypeptide A small phosphatase 1;CTD small phosphatase-like protein	CTDSP1;CTDSPL	sp|Q9GZU7|CTDS1_HUMAN Carboxy-terminal domain RNA polymerase II polypeptide A small phosphatase 1 OS=Homo sapiens (Human) GN=CTDSP1 PE=1 SV=1;sp|O15194|CTDSL_HUMAN CTD small phosphatase-like protein OS=Homo sapiens (Human) GN=CTDSPL PE=1 SV=2	0.618003	0.00522586
Q9BZF1;Q9H0X9	11;2	Oxysterol-binding protein-related protein 8	OSBPL8	sp|Q9BZF1|OSBL8_HUMAN Oxysterol-binding protein-related protein 8 OS=Homo sapiens (Human) GN=OSBPL8 PE=1 SV=3	0.620937	0.00519807
P31995;P31994	2;2	Low affinity immunoglobulin gamma Fc region receptor II-c;Low affinity immunoglobulin gamma Fc region receptor II-b	FCGR2C;FCGR2B	sp|P31995|FCG2C_HUMAN Low affinity immunoglobulin gamma Fc region receptor II-c OS=Homo sapiens (Human) GN=FCGR2C PE=1 SV=1;sp|P31994|FCG2B_HUMAN Low affinity immunoglobulin gamma Fc region receptor II-b OS=Homo sapiens (Human) GN=FCGR2B PE=1 SV=2	0.621819	0.000647275
Q5SRE5	2	Nucleoporin NUP188 homolog	NUP188	sp|Q5SRE5|NU188_HUMAN Nucleoporin NUP188 homolog OS=Homo sapiens (Human) GN=NUP188 PE=1 SV=1	0.622041	0.00553458
P49792	7	E3 SUMO-protein ligase RanBP2	RANBP2	sp|P49792|RBP2_HUMAN E3 SUMO-protein ligase RanBP2 OS=Homo sapiens (Human) GN=RANBP2 PE=1 SV=2	0.622448	0.00739756
Q969Q0;P83881	2;2	60S ribosomal protein L36a-like;60S ribosomal protein L36a	RPL36AL;RPL36A	sp|Q969Q0|RL36L_HUMAN 60S ribosomal protein L36a-like OS=Homo sapiens (Human) GN=RPL36AL PE=1 SV=3;sp|P83881|RL36A_HUMAN 60S ribosomal protein L36a OS=Homo sapiens (Human) GN=RPL36A PE=1 SV=2	0.62394	0.00209465
P08174	4	Complement decay-accelerating factor	CD55	sp|P08174|DAF_HUMAN Complement decay-accelerating factor OS=Homo sapiens (Human) GN=CD55 PE=1 SV=4	0.623986	0.00286723
P33176;Q12840	5;0	Kinesin-1 heavy chain	KIF5B	sp|P33176|KINH_HUMAN Kinesin-1 heavy chain OS=Homo sapiens (Human) GN=KIF5B PE=1 SV=1	0.626561	0.000575268
O75487	6	Glypican-4;Secreted glypican-4	GPC4	sp|O75487|GPC4_HUMAN Glypican-4 OS=Homo sapiens (Human) GN=GPC4 PE=1 SV=4	0.627756	0.00448944
O43747	16	AP-1 complex subunit gamma-1	AP1G1	sp|O43747|AP1G1_HUMAN AP-1 complex subunit gamma-1 OS=Homo sapiens (Human) GN=AP1G1 PE=1 SV=5	0.629097	0.000299325
Q96QH2	5	PML-RARA-regulated adapter molecule 1	PRAM1	sp|Q96QH2|PRAM_HUMAN PML-RARA-regulated adapter molecule 1 OS=Homo sapiens (Human) GN=PRAM1 PE=1 SV=3	0.630391	0.000242333
P09467	12	Fructose-1,6-bisphosphatase 1	FBP1	sp|P09467|F16P1_HUMAN Fructose-1,6-bisphosphatase 1 OS=Homo sapiens (Human) GN=FBP1 PE=1 SV=5	0.630773	0.00112615
P62937;P0DN26;A0A0B4J2A2;A0A075B759;Q9Y536;F5H284;P0DN37	13;2;2;2;2;2;1	Peptidyl-prolyl cis-trans isomerase A;Peptidyl-prolyl cis-trans isomerase A, N-terminally processed	PPIA	sp|P62937|PPIA_HUMAN Peptidyl-prolyl cis-trans isomerase A OS=Homo sapiens (Human) GN=PPIA PE=1 SV=2	0.632855	0.00156548
Q9H299	5	SH3 domain-binding glutamic acid-rich-like protein 3	SH3BGRL3	sp|Q9H299|SH3L3_HUMAN SH3 domain-binding glutamic acid-rich-like protein 3 OS=Homo sapiens (Human) GN=SH3BGRL3 PE=1 SV=1	0.634002	0.000321934
O14980	37	Exportin-1	XPO1	sp|O14980|XPO1_HUMAN Exportin-1 OS=Homo sapiens (Human) GN=XPO1 PE=1 SV=1	0.634209	0.00811594
Q96BM9	4	ADP-ribosylation factor-like protein 8A	ARL8A	sp|Q96BM9|ARL8A_HUMAN ADP-ribosylation factor-like protein 8A OS=Homo sapiens (Human) GN=ARL8A PE=1 SV=1	0.634606	0.000638853
P23528;Q9Y281	16;4	Cofilin-1	CFL1	sp|P23528|COF1_HUMAN Cofilin-1 OS=Homo sapiens (Human) GN=CFL1 PE=1 SV=3	0.63792	0.000542503
O75368	9	SH3 domain-binding glutamic acid-rich-like protein	SH3BGRL	sp|O75368|SH3L1_HUMAN SH3 domain-binding glutamic acid-rich-like protein OS=Homo sapiens (Human) GN=SH3BGRL PE=1 SV=1	0.63988	0.00125412
Q69YN4	3	Protein virilizer homolog	KIAA1429	sp|Q69YN4|VIR_HUMAN Protein virilizer homolog OS=Homo sapiens (Human) GN=VIRMA PE=1 SV=2	0.640661	0.00262552
Q13075;REV__Q6NXE6	22;1	Baculoviral IAP repeat-containing protein 1	NAIP	sp|Q13075|BIRC1_HUMAN Baculoviral IAP repeat-containing protein 1 OS=Homo sapiens (Human) GN=NAIP PE=1 SV=3	0.64089	0.00732039
Q7KZF4	41	Staphylococcal nuclease domain-containing protein 1	SND1	sp|Q7KZF4|SND1_HUMAN Staphylococcal nuclease domain-containing protein 1 OS=Homo sapiens (Human) GN=SND1 PE=1 SV=1	0.640969	0.00295963
Q03405	8	Urokinase plasminogen activator surface receptor	PLAUR	sp|Q03405|UPAR_HUMAN Urokinase plasminogen activator surface receptor OS=Homo sapiens (Human) GN=PLAUR PE=1 SV=1	0.642465	0.000312216
Q9Y3C8	3	Ubiquitin-fold modifier-conjugating enzyme 1	UFC1	sp|Q9Y3C8|UFC1_HUMAN Ubiquitin-fold modifier-conjugating enzyme 1 OS=Homo sapiens (Human) GN=UFC1 PE=1 SV=3	0.643093	0.00230402
Q9BXP5	7	Serrate RNA effector molecule homolog	SRRT	sp|Q9BXP5|SRRT_HUMAN Serrate RNA effector molecule homolog OS=Homo sapiens (Human) GN=SRRT PE=1 SV=1	0.647682	0.00104878
Q9UHA4	2	Ragulator complex protein LAMTOR3	LAMTOR3	sp|Q9UHA4|LTOR3_HUMAN Ragulator complex protein LAMTOR3 OS=Homo sapiens (Human) GN=LAMTOR3 PE=1 SV=1	0.650928	0.000360589
Q2M2I8;Q9NSY1	3;1	AP2-associated protein kinase 1	AAK1	sp|Q2M2I8|AAK1_HUMAN AP2-associated protein kinase 1 OS=Homo sapiens (Human) GN=AAK1 PE=1 SV=3	0.653876	0.000360507
P46782	7	40S ribosomal protein S5;40S ribosomal protein S5, N-terminally processed	RPS5	sp|P46782|RS5_HUMAN 40S ribosomal protein S5 OS=Homo sapiens (Human) GN=RPS5 PE=1 SV=4	0.65404	0.00324183
P62312	2	U6 snRNA-associated Sm-like protein LSm6	LSM6	sp|P62312|LSM6_HUMAN U6 snRNA-associated Sm-like protein LSm6 OS=Homo sapiens (Human) GN=LSM6 PE=1 SV=1	0.656096	0.000315839
P06737	31	Glycogen phosphorylase, liver form	PYGL	sp|P06737|PYGL_HUMAN Glycogen phosphorylase, liver form OS=Homo sapiens (Human) GN=PYGL PE=1 SV=4	0.659499	0.00116848
P16401	10	Histone H1.5	HIST1H1B	sp|P16401|H15_HUMAN Histone H1.5 OS=Homo sapiens (Human) GN=HIST1H1B PE=1 SV=3	0.660773	0.000976661
P62244	9	40S ribosomal protein S15a	RPS15A	sp|P62244|RS15A_HUMAN 40S ribosomal protein S15a OS=Homo sapiens (Human) GN=RPS15A PE=1 SV=2	0.662885	0.00251353
P15104	14	Glutamine synthetase	GLUL	sp|P15104|GLNA_HUMAN Glutamine synthetase OS=Homo sapiens (Human) GN=GLUL PE=1 SV=4	0.663067	0.000109879
P62851	5	40S ribosomal protein S25	RPS25	sp|P62851|RS25_HUMAN 40S ribosomal protein S25 OS=Homo sapiens (Human) GN=RPS25 PE=1 SV=1	0.664335	0.00233019
Q9UBW5	6	Bridging integrator 2	BIN2	sp|Q9UBW5|BIN2_HUMAN Bridging integrator 2 OS=Homo sapiens (Human) GN=BIN2 PE=1 SV=3	0.666532	0.000807864
P62888	7	60S ribosomal protein L30	RPL30	sp|P62888|RL30_HUMAN 60S ribosomal protein L30 OS=Homo sapiens (Human) GN=RPL30 PE=1 SV=2	0.668555	0.00276169
P21291	6	Cysteine and glycine-rich protein 1	CSRP1	sp|P21291|CSRP1_HUMAN Cysteine and glycine-rich protein 1 OS=Homo sapiens (Human) GN=CSRP1 PE=1 SV=3	0.669088	0.00122436
P55072	42	Transitional endoplasmic reticulum ATPase	VCP	sp|P55072|TERA_HUMAN Transitional endoplasmic reticulum ATPase OS=Homo sapiens (Human) GN=VCP PE=1 SV=4	0.670514	0.00549779
O94979	16	Protein transport protein Sec31A	SEC31A	sp|O94979|SC31A_HUMAN Protein transport protein Sec31A OS=Homo sapiens (Human) GN=SEC31A PE=1 SV=3	0.670671	0.00757318
P07814	32	Bifunctional glutamate/proline--tRNA ligase;Glutamate--tRNA ligase;Proline--tRNA ligase	EPRS	sp|P07814|SYEP_HUMAN Bifunctional glutamate/proline--tRNA ligase OS=Homo sapiens (Human) GN=EPRS PE=1 SV=5	0.671957	0.00224238
Q14019	15	Coactosin-like protein	COTL1	sp|Q14019|COTL1_HUMAN Coactosin-like protein OS=Homo sapiens (Human) GN=COTL1 PE=1 SV=3	0.672923	0.000559462
Q5GLZ8	4	Probable E3 ubiquitin-protein ligase HERC4	HERC4	sp|Q5GLZ8|HERC4_HUMAN Probable E3 ubiquitin-protein ligase HERC4 OS=Homo sapiens (Human) GN=HERC4 PE=1 SV=1	0.67517	0.00167097
P52790	31	Hexokinase-3	HK3	sp|P52790|HXK3_HUMAN Hexokinase-3 OS=Homo sapiens (Human) GN=HK3 PE=1 SV=2	0.676419	0.000618658
Q01469;A8MUU1	10;2	Fatty acid-binding protein, epidermal	FABP5	sp|Q01469|FABP5_HUMAN Fatty acid-binding protein 5 OS=Homo sapiens (Human) GN=FABP5 PE=1 SV=3	0.677071	0.000207932
P43487	4	Ran-specific GTPase-activating protein	RANBP1	sp|P43487|RANG_HUMAN Ran-specific GTPase-activating protein OS=Homo sapiens (Human) GN=RANBP1 PE=1 SV=1	0.67763	0.00375168
O75448	3	Mediator of RNA polymerase II transcription subunit 24	MED24	sp|O75448|MED24_HUMAN Mediator of RNA polymerase II transcription subunit 24 OS=Homo sapiens (Human) GN=MED24 PE=1 SV=1	0.682118	0.00113125
Q0VF49	3	Uncharacterized protein KIAA2012	KIAA2012	sp|Q0VF49|K2012_HUMAN Uncharacterized protein KIAA2012 OS=Homo sapiens (Human) GN=KIAA2012 PE=2 SV=2	0.682883	0.00534982
P62318	3	Small nuclear ribonucleoprotein Sm D3	SNRPD3	sp|P62318|SMD3_HUMAN Small nuclear ribonucleoprotein Sm D3 OS=Homo sapiens (Human) GN=SNRPD3 PE=1 SV=1	0.688052	0.00156611
P23246	18	Splicing factor, proline- and glutamine-rich	SFPQ	sp|P23246|SFPQ_HUMAN Splicing factor, proline- and glutamine-rich OS=Homo sapiens (Human) GN=SFPQ PE=1 SV=2	0.689547	0.0026813
P62263	11	40S ribosomal protein S14	RPS14	sp|P62263|RS14_HUMAN 40S ribosomal protein S14 OS=Homo sapiens (Human) GN=RPS14 PE=1 SV=3	0.691467	0.00037783
P62310	2	U6 snRNA-associated Sm-like protein LSm3	LSM3	sp|P62310|LSM3_HUMAN U6 snRNA-associated Sm-like protein LSm3 OS=Homo sapiens (Human) GN=LSM3 PE=1 SV=2	0.69484	0.000280849
Q13185;P45973	4;1	Chromobox protein homolog 3	CBX3	sp|Q13185|CBX3_HUMAN Chromobox protein homolog 3 OS=Homo sapiens (Human) GN=CBX3 PE=1 SV=4	0.698533	0.00151489
Q9HC38	10	Glyoxalase domain-containing protein 4	GLOD4	sp|Q9HC38|GLOD4_HUMAN Glyoxalase domain-containing protein 4 OS=Homo sapiens (Human) GN=GLOD4 PE=1 SV=1	0.699102	0.00560524
P49721	12	Proteasome subunit beta type-2	PSMB2	sp|P49721|PSB2_HUMAN Proteasome subunit beta type-2 OS=Homo sapiens (Human) GN=PSMB2 PE=1 SV=1	0.701791	0.00772842
Q8TBQ9	2	Protein kish-A	TMEM167A	sp|Q8TBQ9|KISHA_HUMAN Protein kish-A OS=Homo sapiens (Human) GN=TMEM167A PE=1 SV=1	0.702491	0.00508576
P34932	21	Heat shock 70 kDa protein 4	HSPA4	sp|P34932|HSP74_HUMAN Heat shock 70 kDa protein 4 OS=Homo sapiens (Human) GN=HSPA4 PE=1 SV=4	0.702511	0.0029244
P53396	45	ATP-citrate synthase	ACLY	sp|P53396|ACLY_HUMAN ATP-citrate synthase OS=Homo sapiens (Human) GN=ACLY PE=1 SV=3	0.703555	0.00536257
Q03405	8	Urokinase plasminogen activator surface receptor	PLAUR	sp|Q03405|UPAR_HUMAN Urokinase plasminogen activator surface receptor OS=Homo sapiens (Human) GN=PLAUR PE=1 SV=1	0.704108	0.00279687
Q15185	6	Prostaglandin E synthase 3	PTGES3	sp|Q15185|TEBP_HUMAN Prostaglandin E synthase 3 OS=Homo sapiens (Human) GN=PTGES3 PE=1 SV=1	0.704293	0.00050159
Q29RF7	11	Sister chromatid cohesion protein PDS5 homolog A	PDS5A	sp|Q29RF7|PDS5A_HUMAN Sister chromatid cohesion protein PDS5 homolog A OS=Homo sapiens (Human) GN=PDS5A PE=1 SV=1	0.706888	0.00818426
P25398	6	40S ribosomal protein S12	RPS12	sp|P25398|RS12_HUMAN 40S ribosomal protein S12 OS=Homo sapiens (Human) GN=RPS12 PE=1 SV=3	0.709223	0.00284287
Q68EM7	8	Rho GTPase-activating protein 17	ARHGAP17	sp|Q68EM7|RHG17_HUMAN Rho GTPase-activating protein 17 OS=Homo sapiens (Human) GN=ARHGAP17 PE=1 SV=1	0.714031	0.00559023
P19338	20	Nucleolin	NCL	sp|P19338|NUCL_HUMAN Nucleolin OS=Homo sapiens (Human) GN=NCL PE=1 SV=3	0.719533	0.00708852
P62316	7	Small nuclear ribonucleoprotein Sm D2	SNRPD2	sp|P62316|SMD2_HUMAN Small nuclear ribonucleoprotein Sm D2 OS=Homo sapiens (Human) GN=SNRPD2 PE=1 SV=1	0.722296	0.00234198
P18669;P15259;Q8N0Y7	15;5;5	Phosphoglycerate mutase 1	PGAM1	sp|P18669|PGAM1_HUMAN Phosphoglycerate mutase 1 OS=Homo sapiens (Human) GN=PGAM1 PE=1 SV=2	0.723503	0.000782285
P46783;Q9NQ39	5;1	40S ribosomal protein S10	RPS10	sp|P46783|RS10_HUMAN 40S ribosomal protein S10 OS=Homo sapiens (Human) GN=RPS10 PE=1 SV=1	0.723565	0.00123131
Q9HCE6;O15013	4;1	Rho guanine nucleotide exchange factor 10-like protein	ARHGEF10L	sp|Q9HCE6|ARGAL_HUMAN Rho guanine nucleotide exchange factor 10-like protein OS=Homo sapiens (Human) GN=ARHGEF10L PE=1 SV=4	0.72411	0.006616
Q99879;Q99877;Q93079;Q5QNW6;P62807;P58876;O60814;Q99880;P57053;Q96A08	3;3;3;3;3;3;3;3;3;0	Histone H2B type 1-M;Histone H2B type 1-N;Histone H2B type 1-H;Histone H2B type 2-F;Histone H2B type 1-C/E/F/G/I;Histone H2B type 1-D;Histone H2B type 1-K;Histone H2B type 1-L;Histone H2B type F-S;Histone H2B type 1-A	HIST1H2BM;HIST1H2BN;HIST1H2BH;HIST2H2BF;HIST1H2BC;HIST1H2BD;HIST1H2BK;HIST1H2BL;H2BFS;HIST1H2BA	sp|Q99879|H2B1M_HUMAN Histone H2B type 1-M OS=Homo sapiens (Human) GN=HIST1H2BM PE=1 SV=3;sp|Q99877|H2B1N_HUMAN Histone H2B type 1-N OS=Homo sapiens (Human) GN=HIST1H2BN PE=1 SV=3;sp|Q93079|H2B1H_HUMAN Histone H2B type 1-H OS=Homo sapiens (Human) GN=HIS	0.729103	0.00502549
O60443	9	Non-syndromic hearing impairment protein 5	DFNA5	sp|O60443|GSDME_HUMAN Gasdermin-E OS=Homo sapiens (Human) GN=GSDME PE=1 SV=2	0.731455	0.000863154
P09211	15	Glutathione S-transferase P	GSTP1	sp|P09211|GSTP1_HUMAN Glutathione S-transferase P OS=Homo sapiens (Human) GN=GSTP1 PE=1 SV=2	0.73238	0.0072391
Q9NTI5	19	Sister chromatid cohesion protein PDS5 homolog B	PDS5B	sp|Q9NTI5|PDS5B_HUMAN Sister chromatid cohesion protein PDS5 homolog B OS=Homo sapiens (Human) GN=PDS5B PE=1 SV=1	0.742211	0.00616613
Q9UKG1	11	DCC-interacting protein 13-alpha	APPL1	sp|Q9UKG1|DP13A_HUMAN DCC-interacting protein 13-alpha OS=Homo sapiens (Human) GN=APPL1 PE=1 SV=1	0.742964	0.0058854
O00233	4	26S proteasome non-ATPase regulatory subunit 9	PSMD9	sp|O00233|PSMD9_HUMAN 26S proteasome non-ATPase regulatory subunit 9 OS=Homo sapiens (Human) GN=PSMD9 PE=1 SV=3	0.744985	0.00240596
P51809	4	Vesicle-associated membrane protein 7	VAMP7	sp|P51809|VAMP7_HUMAN Vesicle-associated membrane protein 7 OS=Homo sapiens (Human) GN=VAMP7 PE=1 SV=3	0.74676	0.00728354
P13693;Q56UQ5;Q9HAU6	8;2;1	Translationally-controlled tumor protein	TPT1	sp|P13693|TCTP_HUMAN Translationally-controlled tumor protein OS=Homo sapiens (Human) GN=TPT1 PE=1 SV=1	0.751957	0.00113731
O00299	17	Chloride intracellular channel protein 1	CLIC1	sp|O00299|CLIC1_HUMAN Chloride intracellular channel protein 1 OS=Homo sapiens (Human) GN=CLIC1 PE=1 SV=4	0.752023	0.0042862
O43847	4	Nardilysin	NRD1	sp|O43847|NRDC_HUMAN Nardilysin OS=Homo sapiens (Human) GN=NRDC PE=1 SV=3	0.758345	0.0068736
Q96HN2	2	Putative adenosylhomocysteinase 3	AHCYL2	sp|Q96HN2|SAHH3_HUMAN Adenosylhomocysteinase 3 OS=Homo sapiens (Human) GN=AHCYL2 PE=1 SV=1	0.762863	0.00731209
P30050	8	60S ribosomal protein L12	RPL12	sp|P30050|RL12_HUMAN 60S ribosomal protein L12 OS=Homo sapiens (Human) GN=RPL12 PE=1 SV=1	0.768576	0.00471688
Q9UBQ0	10	Vacuolar protein sorting-associated protein 29	VPS29	sp|Q9UBQ0|VPS29_HUMAN Vacuolar protein sorting-associated protein 29 OS=Homo sapiens (Human) GN=VPS29 PE=1 SV=1	0.784818	0.00840113
Q16831	8	Uridine phosphorylase 1	UPP1	sp|Q16831|UPP1_HUMAN Uridine phosphorylase 1 OS=Homo sapiens (Human) GN=UPP1 PE=1 SV=1	0.785172	0.00506561
Q6ICL3	2	Transport and Golgi organization protein 2 homolog	TANGO2	sp|Q6ICL3|TNG2_HUMAN Transport and Golgi organization protein 2 homolog OS=Homo sapiens (Human) GN=TANGO2 PE=1 SV=1	0.789532	0.00648617
P61088;Q5JXB2	9;5	Ubiquitin-conjugating enzyme E2 N;Putative ubiquitin-conjugating enzyme E2 N-like	UBE2N;UBE2NL	sp|P61088|UBE2N_HUMAN Ubiquitin-conjugating enzyme E2 N OS=Homo sapiens (Human) GN=UBE2N PE=1 SV=1;sp|Q5JXB2|UE2NL_HUMAN Putative ubiquitin-conjugating enzyme E2 N-like OS=Homo sapiens (Human) GN=UBE2NL PE=1 SV=1	0.79421	0.00638912
Q969X5	6	Endoplasmic reticulum-Golgi intermediate compartment protein 1	ERGIC1	sp|Q969X5|ERGI1_HUMAN Endoplasmic reticulum-Golgi intermediate compartment protein 1 OS=Homo sapiens (Human) GN=ERGIC1 PE=1 SV=1	1.25283	0.00800398
Q13011	14	Delta(3,5)-Delta(2,4)-dienoyl-CoA isomerase, mitochondrial	ECH1	sp|Q13011|ECH1_HUMAN Delta(3,5)-Delta(2,4)-dienoyl-CoA isomerase, mitochondrial OS=Homo sapiens (Human) GN=ECH1 PE=1 SV=2	1.25406	0.00729219
Q9NUU6	15	Inactive ubiquitin thioesterase FAM105A	FAM105A	sp|Q9NUU6|OTULL_HUMAN Inactive ubiquitin thioesterase OTULINL OS=Homo sapiens (Human) GN=OTULINL PE=2 SV=1	1.26428	0.00837165
Q03169	23	Tumor necrosis factor alpha-induced protein 2	TNFAIP2	sp|Q03169|TNAP2_HUMAN Tumor necrosis factor alpha-induced protein 2 OS=Homo sapiens (Human) GN=TNFAIP2 PE=2 SV=2	1.27	0.00686905
O75489	11	NADH dehydrogenase [ubiquinone] iron-sulfur protein 3, mitochondrial	NDUFS3	sp|O75489|NDUS3_HUMAN NADH dehydrogenase [ubiquinone] iron-sulfur protein 3, mitochondrial OS=Homo sapiens (Human) GN=NDUFS3 PE=1 SV=1	1.27655	0.00655447
Q9Y2J8	13	Protein-arginine deiminase type-2	PADI2	sp|Q9Y2J8|PADI2_HUMAN Protein-arginine deiminase type-2 OS=Homo sapiens (Human) GN=PADI2 PE=1 SV=2	1.27935	0.00613078
Q9H1C4	6	Protein unc-93 homolog B1	UNC93B1	sp|Q9H1C4|UN93B_HUMAN Protein unc-93 homolog B1 OS=Homo sapiens (Human) GN=UNC93B1 PE=1 SV=2	1.28062	0.00270196
P07339	19	Cathepsin D;Cathepsin D light chain;Cathepsin D heavy chain	CTSD	sp|P07339|CATD_HUMAN Cathepsin D OS=Homo sapiens (Human) GN=CTSD PE=1 SV=1	1.28717	0.00550255
P46977	17	Dolichyl-diphosphooligosaccharide--protein glycosyltransferase subunit STT3A	STT3A	sp|P46977|STT3A_HUMAN Dolichyl-diphosphooligosaccharide--protein glycosyltransferase subunit STT3A OS=Homo sapiens (Human) GN=STT3A PE=1 SV=2	1.28985	0.00382495
P21283;Q8NEY4	19;1	V-type proton ATPase subunit C 1	ATP6V1C1	sp|P21283|VATC1_HUMAN V-type proton ATPase subunit C 1 OS=Homo sapiens (Human) GN=ATP6V1C1 PE=1 SV=4	1.29009	0.00405168
Q8NBJ5	24	Procollagen galactosyltransferase 1	COLGALT1	sp|Q8NBJ5|GT251_HUMAN Procollagen galactosyltransferase 1 OS=Homo sapiens (Human) GN=COLGALT1 PE=1 SV=1	1.29859	0.00766131
Q13561	11	Dynactin subunit 2	DCTN2	sp|Q13561|DCTN2_HUMAN Dynactin subunit 2 OS=Homo sapiens (Human) GN=DCTN2 PE=1 SV=4	1.2986	0.00416872
Q96RQ3	9	Methylcrotonoyl-CoA carboxylase subunit alpha, mitochondrial	MCCC1	sp|Q96RQ3|MCCA_HUMAN Methylcrotonoyl-CoA carboxylase subunit alpha, mitochondrial OS=Homo sapiens (Human) GN=MCCC1 PE=1 SV=3	1.30193	0.00727182
O14773	7	Tripeptidyl-peptidase 1	TPP1	sp|O14773|TPP1_HUMAN Tripeptidyl-peptidase 1 OS=Homo sapiens (Human) GN=TPP1 PE=1 SV=2	1.30215	0.00570435
Q6P1M0	4	Long-chain fatty acid transport protein 4	SLC27A4	sp|Q6P1M0|S27A4_HUMAN Long-chain fatty acid transport protein 4 OS=Homo sapiens (Human) GN=SLC27A4 PE=1 SV=1	1.30453	0.00538834
P51688	5	N-sulphoglucosamine sulphohydrolase	SGSH	sp|P51688|SPHM_HUMAN N-sulphoglucosamine sulphohydrolase OS=Homo sapiens (Human) GN=SGSH PE=1 SV=1	1.30534	0.00849629
P29466	18	Caspase-1;Caspase-1 subunit p20;Caspase-1 subunit p10	CASP1	sp|P29466|CASP1_HUMAN Caspase-1 OS=Homo sapiens (Human) GN=CASP1 PE=1 SV=1	1.30705	0.00368599
Q9HB40	4	Retinoid-inducible serine carboxypeptidase	SCPEP1	sp|Q9HB40|RISC_HUMAN Retinoid-inducible serine carboxypeptidase OS=Homo sapiens (Human) GN=SCPEP1 PE=1 SV=1	1.30914	0.00247642
Q07065;Q96K21	34;1	Cytoskeleton-associated protein 4	CKAP4	sp|Q07065|CKAP4_HUMAN Cytoskeleton-associated protein 4 OS=Homo sapiens (Human) GN=CKAP4 PE=1 SV=2	1.30982	0.00810829
Q5K4L6	10	Long-chain fatty acid transport protein 3	SLC27A3	sp|Q5K4L6|S27A3_HUMAN Long-chain fatty acid transport protein 3 OS=Homo sapiens (Human) GN=SLC27A3 PE=2 SV=3	1.31178	0.00534383
P24539	14	ATP synthase F(0) complex subunit B1, mitochondrial	ATP5F1	sp|P24539|AT5F1_HUMAN ATP synthase F(0) complex subunit B1, mitochondrial OS=Homo sapiens (Human) GN=ATP5PB PE=1 SV=2	1.31435	0.00288408
Q9UHQ9	10	NADH-cytochrome b5 reductase 1	CYB5R1	sp|Q9UHQ9|NB5R1_HUMAN NADH-cytochrome b5 reductase 1 OS=Homo sapiens (Human) GN=CYB5R1 PE=1 SV=1	1.31584	0.00821055
P42785	11	Lysosomal Pro-X carboxypeptidase	PRCP	sp|P42785|PCP_HUMAN Lysosomal Pro-X carboxypeptidase OS=Homo sapiens (Human) GN=PRCP PE=1 SV=1	1.317	0.00372495
Q8TC12	6	Retinol dehydrogenase 11	RDH11	sp|Q8TC12|RDH11_HUMAN Retinol dehydrogenase 11 OS=Homo sapiens (Human) GN=RDH11 PE=1 SV=2	1.31744	0.00774885
Q86X55	3	Histone-arginine methyltransferase CARM1	CARM1	sp|Q86X55|CARM1_HUMAN Histone-arginine methyltransferase CARM1 OS=Homo sapiens (Human) GN=CARM1 PE=1 SV=3	1.31879	0.00580389
Q9Y230	20	RuvB-like 2	RUVBL2	sp|Q9Y230|RUVB2_HUMAN RuvB-like 2 OS=Homo sapiens (Human) GN=RUVBL2 PE=1 SV=3	1.32303	0.00824769
P30101	37	Protein disulfide-isomerase A3	PDIA3	sp|P30101|PDIA3_HUMAN Protein disulfide-isomerase A3 OS=Homo sapiens (Human) GN=PDIA3 PE=1 SV=4	1.32453	0.00214927
Q15084	18	Protein disulfide-isomerase A6	PDIA6	sp|Q15084|PDIA6_HUMAN Protein disulfide-isomerase A6 OS=Homo sapiens (Human) GN=PDIA6 PE=1 SV=1	1.33173	0.00111888
Q96SQ9	12	Cytochrome P450 2S1	CYP2S1	sp|Q96SQ9|CP2S1_HUMAN Cytochrome P450 2S1 OS=Homo sapiens (Human) GN=CYP2S1 PE=1 SV=2	1.33468	0.00331456
P00367;P49448	31;19	Glutamate dehydrogenase 1, mitochondrial;Glutamate dehydrogenase 2, mitochondrial	GLUD1;GLUD2	sp|P00367|DHE3_HUMAN Glutamate dehydrogenase 1, mitochondrial OS=Homo sapiens (Human) GN=GLUD1 PE=1 SV=2;sp|P49448|DHE4_HUMAN Glutamate dehydrogenase 2, mitochondrial OS=Homo sapiens (Human) GN=GLUD2 PE=1 SV=2	1.33774	0.00277053
Q96I99	23	Succinyl-CoA ligase [GDP-forming] subunit beta, mitochondrial	SUCLG2	sp|Q96I99|SUCB2_HUMAN Succinate--CoA ligase [GDP-forming] subunit beta, mitochondrial OS=Homo sapiens (Human) GN=SUCLG2 PE=1 SV=2	1.33811	0.00145407
Q7Z3B4	5	Nucleoporin p54	NUP54	sp|Q7Z3B4|NUP54_HUMAN Nucleoporin p54 OS=Homo sapiens (Human) GN=NUP54 PE=1 SV=2	1.34083	0.00659072
Q92947	5	Glutaryl-CoA dehydrogenase, mitochondrial	GCDH	sp|Q92947|GCDH_HUMAN Glutaryl-CoA dehydrogenase, mitochondrial OS=Homo sapiens (Human) GN=GCDH PE=1 SV=1	1.34256	0.00824661
A1L0T0	12	Acetolactate synthase-like protein	ILVBL	sp|A1L0T0|ILVBL_HUMAN Acetolactate synthase-like protein OS=Homo sapiens (Human) GN=ILVBL PE=1 SV=2	1.3454	0.00810943
Q9UH99	25	SUN domain-containing protein 2	SUN2	sp|Q9UH99|SUN2_HUMAN SUN domain-containing protein 2 OS=Homo sapiens (Human) GN=SUN2 PE=1 SV=3	1.3467	0.0022601
Q92544	3	Transmembrane 9 superfamily member 4	TM9SF4	sp|Q92544|TM9S4_HUMAN Transmembrane 9 superfamily member 4 OS=Homo sapiens (Human) GN=TM9SF4 PE=1 SV=2	1.34918	0.00415958
Q9H3G5	10	Probable serine carboxypeptidase CPVL	CPVL	sp|Q9H3G5|CPVL_HUMAN Probable serine carboxypeptidase CPVL OS=Homo sapiens (Human) GN=CPVL PE=1 SV=2	1.3538	0.00104655
P13667	37	Protein disulfide-isomerase A4	PDIA4	sp|P13667|PDIA4_HUMAN Protein disulfide-isomerase A4 OS=Homo sapiens (Human) GN=PDIA4 PE=1 SV=2	1.35883	0.00262794
P29728	24	2-5-oligoadenylate synthase 2	OAS2	sp|P29728|OAS2_HUMAN 2-5-oligoadenylate synthase 2 OS=Homo sapiens (Human) GN=OAS2 PE=1 SV=3	1.36121	0.00195327
O95299	15	NADH dehydrogenase [ubiquinone] 1 alpha subcomplex subunit 10, mitochondrial	NDUFA10	sp|O95299|NDUAA_HUMAN NADH dehydrogenase [ubiquinone] 1 alpha subcomplex subunit 10, mitochondrial OS=Homo sapiens (Human) GN=NDUFA10 PE=1 SV=1	1.36341	0.00446099
P55809;Q9BYC2	12;1	Succinyl-CoA:3-ketoacid coenzyme A transferase 1, mitochondrial	OXCT1	sp|P55809|SCOT1_HUMAN Succinyl-CoA:3-ketoacid coenzyme A transferase 1, mitochondrial OS=Homo sapiens (Human) GN=OXCT1 PE=1 SV=1	1.36439	0.00241192
Q9P0V9	2	Septin-10	Sep-10	sp|Q9P0V9|SEP10_HUMAN Septin-10 OS=Homo sapiens (Human) GN=SEPT10 PE=1 SV=2	1.36708	0.0067565
O75955	17	Flotillin-1	FLOT1	sp|O75955|FLOT1_HUMAN Flotillin-1 OS=Homo sapiens (Human) GN=FLOT1 PE=1 SV=3	1.36716	0.00653353
P04843	33	Dolichyl-diphosphooligosaccharide--protein glycosyltransferase subunit 1	RPN1	sp|P04843|RPN1_HUMAN Dolichyl-diphosphooligosaccharide--protein glycosyltransferase subunit 1 OS=Homo sapiens (Human) GN=RPN1 PE=1 SV=1	1.36753	0.00233199
O60568	12	Procollagen-lysine,2-oxoglutarate 5-dioxygenase 3	PLOD3	sp|O60568|PLOD3_HUMAN Multifunctional procollagen lysine hydroxylase and glycosyltransferase LH3 OS=Homo sapiens (Human) GN=PLOD3 PE=1 SV=1	1.36795	0.00260004
Q13217	10	DnaJ homolog subfamily C member 3	DNAJC3	sp|Q13217|DNJC3_HUMAN DnaJ homolog subfamily C member 3 OS=Homo sapiens (Human) GN=DNAJC3 PE=1 SV=1	1.36891	0.00387788
Q8NHP8	10	Putative phospholipase B-like 2;Putative phospholipase B-like 2 32 kDa form;Putative phospholipase B-like 2 45 kDa form	PLBD2	sp|Q8NHP8|PLBL2_HUMAN Putative phospholipase B-like 2 OS=Homo sapiens (Human) GN=PLBD2 PE=1 SV=2	1.37474	0.000918265
Q92820	10	Gamma-glutamyl hydrolase	GGH	sp|Q92820|GGH_HUMAN Gamma-glutamyl hydrolase OS=Homo sapiens (Human) GN=GGH PE=1 SV=2	1.37568	0.00126437
Q9NTJ5	23	Phosphatidylinositide phosphatase SAC1	SACM1L	sp|Q9NTJ5|SAC1_HUMAN Phosphatidylinositide phosphatase SAC1 OS=Homo sapiens (Human) GN=SACM1L PE=1 SV=2	1.37674	0.00154231
P51659	38	Peroxisomal multifunctional enzyme type 2;(3R)-hydroxyacyl-CoA dehydrogenase;Enoyl-CoA hydratase 2	HSD17B4	sp|P51659|DHB4_HUMAN Peroxisomal multifunctional enzyme type 2 OS=Homo sapiens (Human) GN=HSD17B4 PE=1 SV=3	1.3793	0.00201111
Q96S66	2	Chloride channel CLIC-like protein 1	CLCC1	sp|Q96S66|CLCC1_HUMAN Chloride channel CLIC-like protein 1 OS=Homo sapiens (Human) GN=CLCC1 PE=1 SV=1	1.37961	0.00562478
P21796	19	Voltage-dependent anion-selective channel protein 1	VDAC1	sp|P21796|VDAC1_HUMAN Voltage-dependent anion-selective channel protein 1 OS=Homo sapiens (Human) GN=VDAC1 PE=1 SV=2	1.38042	0.00567532
P02788	2	Lactotransferrin;Lactoferricin-H;Kaliocin-1;Lactoferroxin-A;Lactoferroxin-B;Lactoferroxin-C	LTF	sp|P02788|TRFL_HUMAN Lactotransferrin OS=Homo sapiens (Human) GN=LTF PE=1 SV=6	1.38048	0.000590346
P14927	3	Cytochrome b-c1 complex subunit 7	UQCRB	sp|P14927|QCR7_HUMAN Cytochrome b-c1 complex subunit 7 OS=Homo sapiens (Human) GN=UQCRB PE=1 SV=2	1.38141	0.00504872
O43567	3	E3 ubiquitin-protein ligase RNF13	RNF13	sp|O43567|RNF13_HUMAN E3 ubiquitin-protein ligase RNF13 OS=Homo sapiens (Human) GN=RNF13 PE=1 SV=1	1.38375	0.00639483
Q08752	3	Peptidyl-prolyl cis-trans isomerase D	PPID	sp|Q08752|PPID_HUMAN Peptidyl-prolyl cis-trans isomerase D OS=Homo sapiens (Human) GN=PPID PE=1 SV=3	1.385	0.00683712
P09622	17	Dihydrolipoyl dehydrogenase, mitochondrial	DLD	sp|P09622|DLDH_HUMAN Dihydrolipoyl dehydrogenase, mitochondrial OS=Homo sapiens (Human) GN=DLD PE=1 SV=2	1.38584	0.00321833
P30049	3	ATP synthase subunit delta, mitochondrial	ATP5D	sp|P30049|ATPD_HUMAN ATP synthase subunit delta, mitochondrial OS=Homo sapiens (Human) GN=ATP5F1D PE=1 SV=2	1.38662	0.00453516
Q9BRR6	15	ADP-dependent glucokinase	ADPGK	sp|Q9BRR6|ADPGK_HUMAN ADP-dependent glucokinase OS=Homo sapiens (Human) GN=ADPGK PE=1 SV=1	1.3876	0.0034558
Q9P2R7	12	Succinyl-CoA ligase [ADP-forming] subunit beta, mitochondrial	SUCLA2	sp|Q9P2R7|SUCB1_HUMAN Succinate--CoA ligase [ADP-forming] subunit beta, mitochondrial OS=Homo sapiens (Human) GN=SUCLA2 PE=1 SV=3	1.39012	0.00229871
Q8IXB1	9	DnaJ homolog subfamily C member 10	DNAJC10	sp|Q8IXB1|DJC10_HUMAN DnaJ homolog subfamily C member 10 OS=Homo sapiens (Human) GN=DNAJC10 PE=1 SV=2	1.39055	0.000788977
P51970	5	NADH dehydrogenase [ubiquinone] 1 alpha subcomplex subunit 8	NDUFA8	sp|P51970|NDUA8_HUMAN NADH dehydrogenase [ubiquinone] 1 alpha subcomplex subunit 8 OS=Homo sapiens (Human) GN=NDUFA8 PE=1 SV=3	1.39089	0.000907173
P60842	14	Eukaryotic initiation factor 4A-I	EIF4A1	sp|P60842|IF4A1_HUMAN Eukaryotic initiation factor 4A-I OS=Homo sapiens (Human) GN=EIF4A1 PE=1 SV=1	1.39259	0.00100407
Q6L8Q7	6	2,5-phosphodiesterase 12	PDE12	sp|Q6L8Q7|PDE12_HUMAN 2,5-phosphodiesterase 12 OS=Homo sapiens (Human) GN=PDE12 PE=1 SV=2	1.39345	0.00211214
P27797	19	Calreticulin	CALR	sp|P27797|CALR_HUMAN Calreticulin OS=Homo sapiens (Human) GN=CALR PE=1 SV=1	1.39444	0.000851898
P12931;P07947;Q9H3Y6;P42685;Q04912	12;1;0;0;0	Proto-oncogene tyrosine-protein kinase Src	SRC	sp|P12931|SRC_HUMAN Proto-oncogene tyrosine-protein kinase Src OS=Homo sapiens (Human) GN=SRC PE=1 SV=3	1.39699	0.00102233
P00973	9	2-5-oligoadenylate synthase 1	OAS1	sp|P00973|OAS1_HUMAN 2-5-oligoadenylate synthase 1 OS=Homo sapiens (Human) GN=OAS1 PE=1 SV=4	1.39704	0.0014265
Q14108	8	Lysosome membrane protein 2	SCARB2	sp|Q14108|SCRB2_HUMAN Lysosome membrane protein 2 OS=Homo sapiens (Human) GN=SCARB2 PE=1 SV=2	1.3978	0.00238685
Q9H3G5	10	Probable serine carboxypeptidase CPVL	CPVL	sp|Q9H3G5|CPVL_HUMAN Probable serine carboxypeptidase CPVL OS=Homo sapiens (Human) GN=CPVL PE=1 SV=2	1.40061	0.000808709
P17050	9	Alpha-N-acetylgalactosaminidase	NAGA	sp|P17050|NAGAB_HUMAN Alpha-N-acetylgalactosaminidase OS=Homo sapiens (Human) GN=NAGA PE=1 SV=2	1.40101	0.0044862
P15848	3	Arylsulfatase B	ARSB	sp|P15848|ARSB_HUMAN Arylsulfatase B OS=Homo sapiens (Human) GN=ARSB PE=1 SV=1	1.40353	0.00607919
Q15629	5	Translocating chain-associated membrane protein 1	TRAM1	sp|Q15629|TRAM1_HUMAN Translocating chain-associated membrane protein 1 OS=Homo sapiens (Human) GN=TRAM1 PE=1 SV=3	1.40384	0.00399353
Q9Y4W6	10	AFG3-like protein 2	AFG3L2	sp|Q9Y4W6|AFG32_HUMAN AFG3-like protein 2 OS=Homo sapiens (Human) GN=AFG3L2 PE=1 SV=2	1.40449	0.00148865
O95470	10	Sphingosine-1-phosphate lyase 1	SGPL1	sp|O95470|SGPL1_HUMAN Sphingosine-1-phosphate lyase 1 OS=Homo sapiens (Human) GN=SGPL1 PE=1 SV=3	1.40633	0.00764117
P34897;P34896	20;1	Serine hydroxymethyltransferase, mitochondrial	SHMT2	sp|P34897|GLYM_HUMAN Serine hydroxymethyltransferase, mitochondrial OS=Homo sapiens (Human) GN=SHMT2 PE=1 SV=3	1.40693	0.000911915
O43566	4	Regulator of G-protein signaling 14	RGS14	sp|O43566|RGS14_HUMAN Regulator of G-protein signaling 14 OS=Homo sapiens (Human) GN=RGS14 PE=1 SV=4	1.40831	0.00099912
Q9Y6X3	5	MAU2 chromatid cohesion factor homolog	MAU2	sp|Q9Y6X3|SCC4_HUMAN MAU2 chromatid cohesion factor homolog OS=Homo sapiens (Human) GN=MAU2 PE=1 SV=2	1.41418	0.000744484
Q8NBS9	13	Thioredoxin domain-containing protein 5	TXNDC5	sp|Q8NBS9|TXND5_HUMAN Thioredoxin domain-containing protein 5 OS=Homo sapiens (Human) GN=TXNDC5 PE=1 SV=2	1.41685	0.00425372
P07237	34	Protein disulfide-isomerase	P4HB	sp|P07237|PDIA1_HUMAN Protein disulfide-isomerase OS=Homo sapiens (Human) GN=P4HB PE=1 SV=3	1.41821	0.00142607
Q92841	19	Probable ATP-dependent RNA helicase DDX17	DDX17	sp|Q92841|DDX17_HUMAN Probable ATP-dependent RNA helicase DDX17 OS=Homo sapiens (Human) GN=DDX17 PE=1 SV=2	1.41914	0.00603224
Q969N2	9	GPI transamidase component PIG-T	PIGT	sp|Q969N2|PIGT_HUMAN GPI transamidase component PIG-T OS=Homo sapiens (Human) GN=PIGT PE=1 SV=1	1.41979	0.00213942
Q9NRG9	5	Aladin	AAAS	sp|Q9NRG9|AAAS_HUMAN Aladin OS=Homo sapiens (Human) GN=AAAS PE=1 SV=1	1.41985	0.00315226
P48735	30	Isocitrate dehydrogenase [NADP], mitochondrial	IDH2	sp|P48735|IDHP_HUMAN Isocitrate dehydrogenase [NADP], mitochondrial OS=Homo sapiens (Human) GN=IDH2 PE=1 SV=2	1.42061	0.00793572
P53597	8	Succinyl-CoA ligase [ADP/GDP-forming] subunit alpha, mitochondrial	SUCLG1	sp|P53597|SUCA_HUMAN Succinate--CoA ligase [ADP/GDP-forming] subunit alpha, mitochondrial OS=Homo sapiens (Human) GN=SUCLG1 PE=1 SV=4	1.42181	0.00147847
O00116	19	Alkyldihydroxyacetonephosphate synthase, peroxisomal	AGPS	sp|O00116|ADAS_HUMAN Alkyldihydroxyacetonephosphate synthase, peroxisomal OS=Homo sapiens (Human) GN=AGPS PE=1 SV=1	1.42282	0.0052245
Q9BTV4	14	Transmembrane protein 43	TMEM43	sp|Q9BTV4|TMM43_HUMAN Transmembrane protein 43 OS=Homo sapiens (Human) GN=TMEM43 PE=1 SV=1	1.42492	0.00267596
Q14554	4	Protein disulfide-isomerase A5	PDIA5	sp|Q14554|PDIA5_HUMAN Protein disulfide-isomerase A5 OS=Homo sapiens (Human) GN=PDIA5 PE=1 SV=1	1.42505	0.0082699
P04233	5	HLA class II histocompatibility antigen gamma chain	CD74	sp|P04233|HG2A_HUMAN HLA class II histocompatibility antigen gamma chain OS=Homo sapiens (Human) GN=CD74 PE=1 SV=3	1.42604	0.000790149
P83111	17	Serine beta-lactamase-like protein LACTB, mitochondrial	LACTB	sp|P83111|LACTB_HUMAN Serine beta-lactamase-like protein LACTB, mitochondrial OS=Homo sapiens (Human) GN=LACTB PE=1 SV=2	1.42621	0.00242065
Q9HC07	3	Transmembrane protein 165	TMEM165	sp|Q9HC07|TM165_HUMAN Transmembrane protein 165 OS=Homo sapiens (Human) GN=TMEM165 PE=1 SV=1	1.4291	0.00279538
P05166	4	Propionyl-CoA carboxylase beta chain, mitochondrial	PCCB	sp|P05166|PCCB_HUMAN Propionyl-CoA carboxylase beta chain, mitochondrial OS=Homo sapiens (Human) GN=PCCB PE=1 SV=3	1.42929	0.00488107
P16219	11	Short-chain specific acyl-CoA dehydrogenase, mitochondrial	ACADS	sp|P16219|ACADS_HUMAN Short-chain specific acyl-CoA dehydrogenase, mitochondrial OS=Homo sapiens (Human) GN=ACADS PE=1 SV=1	1.43112	0.0045111
P04233	5	HLA class II histocompatibility antigen gamma chain	CD74	sp|P04233|HG2A_HUMAN HLA class II histocompatibility antigen gamma chain OS=Homo sapiens (Human) GN=CD74 PE=1 SV=3	1.4356	0.00414175
P21796	19	Voltage-dependent anion-selective channel protein 1	VDAC1	sp|P21796|VDAC1_HUMAN Voltage-dependent anion-selective channel protein 1 OS=Homo sapiens (Human) GN=VDAC1 PE=1 SV=2	1.43821	0.000176714
Q99714	16	3-hydroxyacyl-CoA dehydrogenase type-2	HSD17B10	sp|Q99714|HCD2_HUMAN 3-hydroxyacyl-CoA dehydrogenase type-2 OS=Homo sapiens (Human) GN=HSD17B10 PE=1 SV=3	1.43911	0.00186789
P21281;P15313	27;7	V-type proton ATPase subunit B, brain isoform	ATP6V1B2	sp|P21281|VATB2_HUMAN V-type proton ATPase subunit B, brain isoform OS=Homo sapiens (Human) GN=ATP6V1B2 PE=1 SV=3	1.44135	0.000599906
P05091;P47895	28;0	Aldehyde dehydrogenase, mitochondrial	ALDH2	sp|P05091|ALDH2_HUMAN Aldehyde dehydrogenase, mitochondrial OS=Homo sapiens (Human) GN=ALDH2 PE=1 SV=2	1.44211	0.000459006
Q9BTU6	11	Phosphatidylinositol 4-kinase type 2-alpha	PI4K2A	sp|Q9BTU6|P4K2A_HUMAN Phosphatidylinositol 4-kinase type 2-alpha OS=Homo sapiens (Human) GN=PI4K2A PE=1 SV=1	1.44356	0.00700042
P01009	16	Alpha-1-antitrypsin;Short peptide from AAT	SERPINA1	sp|P01009|A1AT_HUMAN Alpha-1-antitrypsin OS=Homo sapiens (Human) GN=SERPINA1 PE=1 SV=3	1.44373	0.000631003
P01011	8	Alpha-1-antichymotrypsin;Alpha-1-antichymotrypsin His-Pro-less	SERPINA3	sp|P01011|AACT_HUMAN Alpha-1-antichymotrypsin OS=Homo sapiens (Human) GN=SERPINA3 PE=1 SV=2	1.4441	0.000864967
Q13724	21	Mannosyl-oligosaccharide glucosidase	MOGS	sp|Q13724|MOGS_HUMAN Mannosyl-oligosaccharide glucosidase OS=Homo sapiens (Human) GN=MOGS PE=1 SV=5	1.44593	0.00278363
Q969V3	14	Nicalin	NCLN	sp|Q969V3|NCLN_HUMAN Nicalin OS=Homo sapiens (Human) GN=NCLN PE=1 SV=2	1.44662	0.000555994
Q96DT0	2	Galectin-12	LGALS12	sp|Q96DT0|LEG12_HUMAN Galectin-12 OS=Homo sapiens (Human) GN=LGALS12 PE=1 SV=1	1.44674	0.00582626
Q9H444	4	Charged multivesicular body protein 4b	CHMP4B	sp|Q9H444|CHM4B_HUMAN Charged multivesicular body protein 4b OS=Homo sapiens (Human) GN=CHMP4B PE=1 SV=1	1.44721	0.000914875
Q99735	2	Microsomal glutathione S-transferase 2	MGST2	sp|Q99735|MGST2_HUMAN Microsomal glutathione S-transferase 2 OS=Homo sapiens (Human) GN=MGST2 PE=1 SV=1	1.4487	0.000217483
P01009	16	Alpha-1-antitrypsin;Short peptide from AAT	SERPINA1	sp|P01009|A1AT_HUMAN Alpha-1-antitrypsin OS=Homo sapiens (Human) GN=SERPINA1 PE=1 SV=3	1.44933	0.000205301
Q8WUX9	5	Charged multivesicular body protein 7	CHMP7	sp|Q8WUX9|CHMP7_HUMAN Charged multivesicular body protein 7 OS=Homo sapiens (Human) GN=CHMP7 PE=1 SV=1	1.45338	0.00491484
Q9UHQ9	10	NADH-cytochrome b5 reductase 1	CYB5R1	sp|Q9UHQ9|NB5R1_HUMAN NADH-cytochrome b5 reductase 1 OS=Homo sapiens (Human) GN=CYB5R1 PE=1 SV=1	1.45453	0.000736245
P54802	3	Alpha-N-acetylglucosaminidase;Alpha-N-acetylglucosaminidase 82 kDa form;Alpha-N-acetylglucosaminidase 77 kDa form	NAGLU	sp|P54802|ANAG_HUMAN Alpha-N-acetylglucosaminidase OS=Homo sapiens (Human) GN=NAGLU PE=1 SV=2	1.45459	0.00228065
P49748	30	Very long-chain specific acyl-CoA dehydrogenase, mitochondrial	ACADVL	sp|P49748|ACADV_HUMAN Very long-chain specific acyl-CoA dehydrogenase, mitochondrial OS=Homo sapiens (Human) GN=ACADVL PE=1 SV=1	1.45511	0.00117591
Q9Y512	12	Sorting and assembly machinery component 50 homolog	SAMM50	sp|Q9Y512|SAM50_HUMAN Sorting and assembly machinery component 50 homolog OS=Homo sapiens (Human) GN=SAMM50 PE=1 SV=3	1.45615	0.00287744
Q16698	12	2,4-dienoyl-CoA reductase, mitochondrial	DECR1	sp|Q16698|DECR_HUMAN 2,4-dienoyl-CoA reductase, mitochondrial OS=Homo sapiens (Human) GN=DECR1 PE=1 SV=1	1.45658	0.00776267
O00115	2	Deoxyribonuclease-2-alpha	DNASE2	sp|O00115|DNS2A_HUMAN Deoxyribonuclease-2-alpha OS=Homo sapiens (Human) GN=DNASE2 PE=1 SV=2	1.45678	0.00154967
Q8NBU5	2	ATPase family AAA domain-containing protein 1	ATAD1	sp|Q8NBU5|ATAD1_HUMAN ATPase family AAA domain-containing protein 1 OS=Homo sapiens (Human) GN=ATAD1 PE=1 SV=1	1.45725	0.00108211
O00217	5	NADH dehydrogenase [ubiquinone] iron-sulfur protein 8, mitochondrial	NDUFS8	sp|O00217|NDUS8_HUMAN NADH dehydrogenase [ubiquinone] iron-sulfur protein 8, mitochondrial OS=Homo sapiens (Human) GN=NDUFS8 PE=1 SV=1	1.46027	0.00158031
Q13310	3	Polyadenylate-binding protein 4	PABPC4	sp|Q13310|PABP4_HUMAN Polyadenylate-binding protein 4 OS=Homo sapiens (Human) GN=PABPC4 PE=1 SV=1	1.46061	0.000411031
P61803	2	Dolichyl-diphosphooligosaccharide--protein glycosyltransferase subunit DAD1	DAD1	sp|P61803|DAD1_HUMAN Dolichyl-diphosphooligosaccharide--protein glycosyltransferase subunit DAD1 OS=Homo sapiens (Human) GN=DAD1 PE=1 SV=3	1.46126	0.00038439
Q32P28	2	Prolyl 3-hydroxylase 1	LEPRE1	sp|Q32P28|P3H1_HUMAN Prolyl 3-hydroxylase 1 OS=Homo sapiens (Human) GN=P3H1 PE=1 SV=2	1.46249	0.00105607
Q8NBX0	13	Saccharopine dehydrogenase-like oxidoreductase	SCCPDH	sp|Q8NBX0|SCPDL_HUMAN Saccharopine dehydrogenase-like oxidoreductase OS=Homo sapiens (Human) GN=SCCPDH PE=1 SV=1	1.46285	0.00658459
Q9H1A3	4	Methyltransferase-like protein 9	METTL9	sp|Q9H1A3|METL9_HUMAN Methyltransferase-like protein 9 OS=Homo sapiens (Human) GN=METTL9 PE=2 SV=1	1.46671	0.00327997
P24557	27	Thromboxane-A synthase	TBXAS1	sp|P24557|THAS_HUMAN Thromboxane-A synthase OS=Homo sapiens (Human) GN=TBXAS1 PE=1 SV=3	1.46908	0.00613588
P23368;Q16798	27;1	NAD-dependent malic enzyme, mitochondrial	ME2	sp|P23368|MAOM_HUMAN NAD-dependent malic enzyme, mitochondrial OS=Homo sapiens (Human) GN=ME2 PE=1 SV=1	1.47099	0.00399417
P51692	5	Signal transducer and activator of transcription 5B	STAT5B	sp|P51692|STA5B_HUMAN Signal transducer and activator of transcription 5B OS=Homo sapiens (Human) GN=STAT5B PE=1 SV=2	1.47165	0.0013271
P20036	3	HLA class II histocompatibility antigen, DP alpha 1 chain	HLA-DPA1	sp|P20036|DPA1_HUMAN HLA class II histocompatibility antigen, DP alpha 1 chain OS=Homo sapiens (Human) GN=HLA-DPA1 PE=1 SV=1	1.47334	0.00110112
P28068	4	HLA class II histocompatibility antigen, DM beta chain	HLA-DMB	sp|P28068|DMB_HUMAN HLA class II histocompatibility antigen, DM beta chain OS=Homo sapiens (Human) GN=HLA-DMB PE=1 SV=1	1.47348	0.00111867
P38606	38	V-type proton ATPase catalytic subunit A	ATP6V1A	sp|P38606|VATA_HUMAN V-type proton ATPase catalytic subunit A OS=Homo sapiens (Human) GN=ATP6V1A PE=1 SV=2	1.47744	0.00428999
Q99623	17	Prohibitin-2	PHB2	sp|Q99623|PHB2_HUMAN Prohibitin-2 OS=Homo sapiens (Human) GN=PHB2 PE=1 SV=2	1.47799	0.00147563
Q96BI1	2	Solute carrier family 22 member 18	SLC22A18	sp|Q96BI1|S22AI_HUMAN Solute carrier family 22 member 18 OS=Homo sapiens (Human) GN=SLC22A18 PE=1 SV=3	1.47852	0.000749366
Q9H845	20	Acyl-CoA dehydrogenase family member 9, mitochondrial	ACAD9	sp|Q9H845|ACAD9_HUMAN Acyl-CoA dehydrogenase family member 9, mitochondrial OS=Homo sapiens (Human) GN=ACAD9 PE=1 SV=1	1.48033	0.000416834
P11021	39	78 kDa glucose-regulated protein	HSPA5	sp|P11021|BIP_HUMAN Endoplasmic reticulum chaperone BiP OS=Homo sapiens (Human) GN=HSPA5 PE=1 SV=2	1.4815	0.00196481
P22570	6	NADPH:adrenodoxin oxidoreductase, mitochondrial	FDXR	sp|P22570|ADRO_HUMAN NADPH:adrenodoxin oxidoreductase, mitochondrial OS=Homo sapiens (Human) GN=FDXR PE=1 SV=3	1.48187	0.000336548
Q2PZI1	4	Probable C-mannosyltransferase DPY19L1	DPY19L1	sp|Q2PZI1|D19L1_HUMAN Probable C-mannosyltransferase DPY19L1 OS=Homo sapiens (Human) GN=DPY19L1 PE=2 SV=1	1.48275	0.00110509
O43292	3	Glycosylphosphatidylinositol anchor attachment 1 protein	GPAA1	sp|O43292|GPAA1_HUMAN Glycosylphosphatidylinositol anchor attachment 1 protein OS=Homo sapiens (Human) GN=GPAA1 PE=1 SV=3	1.48275	0.00116345
P04844	28	Dolichyl-diphosphooligosaccharide--protein glycosyltransferase subunit 2	RPN2	sp|P04844|RPN2_HUMAN Dolichyl-diphosphooligosaccharide--protein glycosyltransferase subunit 2 OS=Homo sapiens (Human) GN=RPN2 PE=1 SV=3	1.48483	0.00030891
P55145	4	Mesencephalic astrocyte-derived neurotrophic factor	MANF	sp|P55145|MANF_HUMAN Mesencephalic astrocyte-derived neurotrophic factor OS=Homo sapiens (Human) GN=MANF PE=1 SV=3	1.48668	0.000202993
Q5VWZ2	4	Lysophospholipase-like protein 1	LYPLAL1	sp|Q5VWZ2|LYPL1_HUMAN Lysophospholipase-like protein 1 OS=Homo sapiens (Human) GN=LYPLAL1 PE=1 SV=3	1.48791	0.00403731
P49257	11	Protein ERGIC-53	LMAN1	sp|P49257|LMAN1_HUMAN Protein ERGIC-53 OS=Homo sapiens (Human) GN=LMAN1 PE=1 SV=2	1.48813	0.000324042
Q16563	3	Synaptophysin-like protein 1	SYPL1	sp|Q16563|SYPL1_HUMAN Synaptophysin-like protein 1 OS=Homo sapiens (Human) GN=SYPL1 PE=1 SV=1	1.4892	0.000959387
O43676	2	NADH dehydrogenase [ubiquinone] 1 beta subcomplex subunit 3	NDUFB3	sp|O43676|NDUB3_HUMAN NADH dehydrogenase [ubiquinone] 1 beta subcomplex subunit 3 OS=Homo sapiens (Human) GN=NDUFB3 PE=1 SV=3	1.49439	0.000338575
P39656	16	Dolichyl-diphosphooligosaccharide--protein glycosyltransferase 48 kDa subunit	DDOST	sp|P39656|OST48_HUMAN Dolichyl-diphosphooligosaccharide--protein glycosyltransferase 48 kDa subunit OS=Homo sapiens (Human) GN=DDOST PE=1 SV=4	1.49474	0.000466519
Q9Y277	10	Voltage-dependent anion-selective channel protein 3	VDAC3	sp|Q9Y277|VDAC3_HUMAN Voltage-dependent anion-selective channel protein 3 OS=Homo sapiens (Human) GN=VDAC3 PE=1 SV=1	1.49844	0.00186276
Q16719	23	Kynureninase	KYNU	sp|Q16719|KYNU_HUMAN Kynureninase OS=Homo sapiens (Human) GN=KYNU PE=1 SV=1	1.49915	0.002517
Q15293	5	Reticulocalbin-1	RCN1	sp|Q15293|RCN1_HUMAN Reticulocalbin-1 OS=Homo sapiens (Human) GN=RCN1 PE=1 SV=1	1.50015	0.000916643
Q9Y305	22	Acyl-coenzyme A thioesterase 9, mitochondrial	ACOT9	sp|Q9Y305|ACOT9_HUMAN Acyl-coenzyme A thioesterase 9, mitochondrial OS=Homo sapiens (Human) GN=ACOT9 PE=1 SV=2	1.50121	0.000286588
Q9H832	3	Ubiquitin-conjugating enzyme E2 Z	UBE2Z	sp|Q9H832|UBE2Z_HUMAN Ubiquitin-conjugating enzyme E2 Z OS=Homo sapiens (Human) GN=UBE2Z PE=1 SV=2	1.50162	0.0026997
P23141;Q9UKY3	32;3	Liver carboxylesterase 1	CES1	sp|P23141|EST1_HUMAN Liver carboxylesterase 1 OS=Homo sapiens (Human) GN=CES1 PE=1 SV=2	1.50533	0.000125874
P07948	20	Tyrosine-protein kinase Lyn	LYN	sp|P07948|LYN_HUMAN Tyrosine-protein kinase Lyn OS=Homo sapiens (Human) GN=LYN PE=1 SV=3	1.50631	0.00371739
O14874	4	[3-methyl-2-oxobutanoate dehydrogenase [lipoamide]] kinase, mitochondrial	BCKDK	sp|O14874|BCKD_HUMAN [3-methyl-2-oxobutanoate dehydrogenase [lipoamide]] kinase, mitochondrial OS=Homo sapiens (Human) GN=BCKDK PE=1 SV=2	1.50654	0.00316908
P30040	13	Endoplasmic reticulum resident protein 29	ERP29	sp|P30040|ERP29_HUMAN Endoplasmic reticulum resident protein 29 OS=Homo sapiens (Human) GN=ERP29 PE=1 SV=4	1.50745	0.00243178
Q9HDC9	20	Adipocyte plasma membrane-associated protein	APMAP	sp|Q9HDC9|APMAP_HUMAN Adipocyte plasma membrane-associated protein OS=Homo sapiens (Human) GN=APMAP PE=1 SV=2	1.50817	0.000481205
P49770	3	Translation initiation factor eIF-2B subunit beta	EIF2B2	sp|P49770|EI2BB_HUMAN Translation initiation factor eIF-2B subunit beta OS=Homo sapiens (Human) GN=EIF2B2 PE=1 SV=3	1.50937	0.00514507
Q6NUK1	21	Calcium-binding mitochondrial carrier protein SCaMC-1	SLC25A24	sp|Q6NUK1|SCMC1_HUMAN Calcium-binding mitochondrial carrier protein SCaMC-1 OS=Homo sapiens (Human) GN=SLC25A24 PE=1 SV=2	1.51124	0.000535962
P34897;P34896	20;1	Serine hydroxymethyltransferase, mitochondrial	SHMT2	sp|P34897|GLYM_HUMAN Serine hydroxymethyltransferase, mitochondrial OS=Homo sapiens (Human) GN=SHMT2 PE=1 SV=3	1.51371	0.00172823
Q9BTZ2;Q6PKH6;P0CG22	7;2;2	Dehydrogenase/reductase SDR family member 4	DHRS4	sp|Q9BTZ2|DHRS4_HUMAN Dehydrogenase/reductase SDR family member 4 OS=Homo sapiens (Human) GN=DHRS4 PE=1 SV=3	1.51378	0.00424039
P00395	4	Cytochrome c oxidase subunit 1	MT-CO1	sp|P00395|COX1_HUMAN Cytochrome c oxidase subunit 1 OS=Homo sapiens (Human) GN=MT-CO1 PE=1 SV=1	1.51396	0.00536249
Q15006	5	ER membrane protein complex subunit 2	EMC2	sp|Q15006|EMC2_HUMAN ER membrane protein complex subunit 2 OS=Homo sapiens (Human) GN=EMC2 PE=1 SV=1	1.51404	0.000889775
O75592	3	E3 ubiquitin-protein ligase MYCBP2	MYCBP2	sp|O75592|MYCB2_HUMAN E3 ubiquitin-protein ligase MYCBP2 OS=Homo sapiens (Human) GN=MYCBP2 PE=1 SV=4	1.51425	0.00794506
Q9UJS0	12	Calcium-binding mitochondrial carrier protein Aralar2	SLC25A13	sp|Q9UJS0|CMC2_HUMAN Calcium-binding mitochondrial carrier protein Aralar2 OS=Homo sapiens (Human) GN=SLC25A13 PE=1 SV=2	1.51507	0.00120076
P82650	3	28S ribosomal protein S22, mitochondrial	MRPS22	sp|P82650|RT22_HUMAN 28S ribosomal protein S22, mitochondrial OS=Homo sapiens (Human) GN=MRPS22 PE=1 SV=1	1.51513	0.00536401
P27105	11	Erythrocyte band 7 integral membrane protein	STOM	sp|P27105|STOM_HUMAN Erythrocyte band 7 integral membrane protein OS=Homo sapiens (Human) GN=STOM PE=1 SV=3	1.51794	0.000177651
P30038	11	Delta-1-pyrroline-5-carboxylate dehydrogenase, mitochondrial	ALDH4A1	sp|P30038|AL4A1_HUMAN Delta-1-pyrroline-5-carboxylate dehydrogenase, mitochondrial OS=Homo sapiens (Human) GN=ALDH4A1 PE=1 SV=3	1.52407	0.00114067
P31040	26	Succinate dehydrogenase [ubiquinone] flavoprotein subunit, mitochondrial	SDHA	sp|P31040|SDHA_HUMAN Succinate dehydrogenase [ubiquinone] flavoprotein subunit, mitochondrial OS=Homo sapiens (Human) GN=SDHA PE=1 SV=2	1.52569	0.0026903
P42765	24	3-ketoacyl-CoA thiolase, mitochondrial	ACAA2	sp|P42765|THIM_HUMAN 3-ketoacyl-CoA thiolase, mitochondrial OS=Homo sapiens (Human) GN=ACAA2 PE=1 SV=2	1.53448	0.000243697
O43175	11	D-3-phosphoglycerate dehydrogenase	PHGDH	sp|O43175|SERA_HUMAN D-3-phosphoglycerate dehydrogenase OS=Homo sapiens (Human) GN=PHGDH PE=1 SV=4	1.53486	0.00183742
O94905	15	Erlin-2	ERLIN2	sp|O94905|ERLN2_HUMAN Erlin-2 OS=Homo sapiens (Human) GN=ERLIN2 PE=1 SV=1	1.53561	0.00290741
P10398;P04049;P15056	3;1;1	Serine/threonine-protein kinase A-Raf	ARAF	sp|P10398|ARAF_HUMAN Serine/threonine-protein kinase A-Raf OS=Homo sapiens (Human) GN=ARAF PE=1 SV=2	1.53685	0.00149374
P17900	5	Ganglioside GM2 activator;Ganglioside GM2 activator isoform short	GM2A	sp|P17900|SAP3_HUMAN Ganglioside GM2 activator OS=Homo sapiens (Human) GN=GM2A PE=1 SV=4	1.53687	0.000550438
Q12931	6	Heat shock protein 75 kDa, mitochondrial	TRAP1	sp|Q12931|TRAP1_HUMAN Heat shock protein 75 kDa, mitochondrial OS=Homo sapiens (Human) GN=TRAP1 PE=1 SV=3	1.53713	0.00141739
P28068	4	HLA class II histocompatibility antigen, DM beta chain	HLA-DMB	sp|P28068|DMB_HUMAN HLA class II histocompatibility antigen, DM beta chain OS=Homo sapiens (Human) GN=HLA-DMB PE=1 SV=1	1.54068	0.00025532
P01011	8	Alpha-1-antichymotrypsin;Alpha-1-antichymotrypsin His-Pro-less	SERPINA3	sp|P01011|AACT_HUMAN Alpha-1-antichymotrypsin OS=Homo sapiens (Human) GN=SERPINA3 PE=1 SV=2	1.54072	0.000104109
O60762	9	Dolichol-phosphate mannosyltransferase subunit 1	DPM1	sp|O60762|DPM1_HUMAN Dolichol-phosphate mannosyltransferase subunit 1 OS=Homo sapiens (Human) GN=DPM1 PE=1 SV=1	1.54197	0.00043729
Q9BZE4	6	Nucleolar GTP-binding protein 1	GTPBP4	sp|Q9BZE4|NOG1_HUMAN Nucleolar GTP-binding protein 1 OS=Homo sapiens (Human) GN=GTPBP4 PE=1 SV=3	1.54402	0.00206327
P13686	5	Tartrate-resistant acid phosphatase type 5	ACP5	sp|P13686|PPA5_HUMAN Tartrate-resistant acid phosphatase type 5 OS=Homo sapiens (Human) GN=ACP5 PE=1 SV=3	1.54482	0.00015756
Q9NVE7	2	Pantothenate kinase 4	PANK4	sp|Q9NVE7|PANK4_HUMAN Pantothenate kinase 4 OS=Homo sapiens (Human) GN=PANK4 PE=1 SV=1	1.54974	0.00622331
Q5JU69;Q8N2E6	4;2	Torsin-2A;Prosalusin;Salusin-alpha;Salusin-beta	TOR2A	sp|Q5JU69|TOR2A_HUMAN Torsin-2A OS=Homo sapiens (Human) GN=TOR2A PE=2 SV=1;sp|Q8N2E6|TOR2X_HUMAN Prosalusin OS=Homo sapiens (Human) GN=TOR2A PE=1 SV=1	1.55184	0.00700003
O00754	23	Lysosomal alpha-mannosidase;Lysosomal alpha-mannosidase A peptide;Lysosomal alpha-mannosidase B peptide;Lysosomal alpha-mannosidase C peptide;Lysosomal alpha-mannosidase D peptide;Lysosomal alpha-mannosidase E peptide	MAN2B1	sp|O00754|MA2B1_HUMAN Lysosomal alpha-mannosidase OS=Homo sapiens (Human) GN=MAN2B1 PE=1 SV=3	1.5526	0.000127788
P05164;P11678	44;6	Myeloperoxidase;Myeloperoxidase;89 kDa myeloperoxidase;84 kDa myeloperoxidase;Myeloperoxidase light chain;Myeloperoxidase heavy chain	MPO	sp|P05164|PERM_HUMAN Myeloperoxidase OS=Homo sapiens (Human) GN=MPO PE=1 SV=1	1.55299	0.000117133
Q99442	4	Translocation protein SEC62	SEC62	sp|Q99442|SEC62_HUMAN Translocation protein SEC62 OS=Homo sapiens (Human) GN=SEC62 PE=1 SV=1	1.55439	0.000702897
O75439	4	Mitochondrial-processing peptidase subunit beta	PMPCB	sp|O75439|MPPB_HUMAN Mitochondrial-processing peptidase subunit beta OS=Homo sapiens (Human) GN=PMPCB PE=1 SV=2	1.55514	0.00487403
Q8IZ81	4	ELMO domain-containing protein 2	ELMOD2	sp|Q8IZ81|ELMD2_HUMAN ELMO domain-containing protein 2 OS=Homo sapiens (Human) GN=ELMOD2 PE=1 SV=1	1.55683	0.000748103
P38117	13	Electron transfer flavoprotein subunit beta	ETFB	sp|P38117|ETFB_HUMAN Electron transfer flavoprotein subunit beta OS=Homo sapiens (Human) GN=ETFB PE=1 SV=3	1.55775	0.000503315
P14384	2	Carboxypeptidase M	CPM	sp|P14384|CBPM_HUMAN Carboxypeptidase M OS=Homo sapiens (Human) GN=CPM PE=1 SV=2	1.55865	0.00299952
Q9BW27	8	Nuclear pore complex protein Nup85	NUP85	sp|Q9BW27|NUP85_HUMAN Nuclear pore complex protein Nup85 OS=Homo sapiens (Human) GN=NUP85 PE=1 SV=1	1.5588	0.00374377
P63208	2	S-phase kinase-associated protein 1	SKP1	sp|P63208|SKP1_HUMAN S-phase kinase-associated protein 1 OS=Homo sapiens (Human) GN=SKP1 PE=1 SV=2	1.56032	0.00375046
P20036	3	HLA class II histocompatibility antigen, DP alpha 1 chain	HLA-DPA1	sp|P20036|DPA1_HUMAN HLA class II histocompatibility antigen, DP alpha 1 chain OS=Homo sapiens (Human) GN=HLA-DPA1 PE=1 SV=1	1.5617	0.00449609
Q9BS26	18	Endoplasmic reticulum resident protein 44	ERP44	sp|Q9BS26|ERP44_HUMAN Endoplasmic reticulum resident protein 44 OS=Homo sapiens (Human) GN=ERP44 PE=1 SV=1	1.56546	0.000427346
Q8NBM8	7	Prenylcysteine oxidase-like	PCYOX1L	sp|Q8NBM8|PCYXL_HUMAN Prenylcysteine oxidase-like OS=Homo sapiens (Human) GN=PCYOX1L PE=1 SV=2	1.56571	0.000570764
Q8N2K0	13	Monoacylglycerol lipase ABHD12	ABHD12	sp|Q8N2K0|ABD12_HUMAN Monoacylglycerol lipase ABHD12 OS=Homo sapiens (Human) GN=ABHD12 PE=1 SV=2	1.5682	0.00247069
Q02818	7	Nucleobindin-1	NUCB1	sp|Q02818|NUCB1_HUMAN Nucleobindin-1 OS=Homo sapiens (Human) GN=NUCB1 PE=1 SV=4	1.56848	0.000232026
Q6PIU2	8	Neutral cholesterol ester hydrolase 1	NCEH1	sp|Q6PIU2|NCEH1_HUMAN Neutral cholesterol ester hydrolase 1 OS=Homo sapiens (Human) GN=NCEH1 PE=1 SV=3	1.56859	0.000488744
P35232	19	Prohibitin	PHB	sp|P35232|PHB_HUMAN Prohibitin OS=Homo sapiens (Human) GN=PHB PE=1 SV=1	1.5715	0.00056685
P06576	33	ATP synthase subunit beta, mitochondrial	ATP5B	sp|P06576|ATPB_HUMAN ATP synthase subunit beta, mitochondrial OS=Homo sapiens (Human) GN=ATP5F1B PE=1 SV=3	1.57413	6.90095e-05
P03886	3	NADH-ubiquinone oxidoreductase chain 1	MT-ND1	sp|P03886|NU1M_HUMAN NADH-ubiquinone oxidoreductase chain 1 OS=Homo sapiens (Human) GN=MT-ND1 PE=1 SV=1	1.57451	0.00250683
P45954	4	Short/branched chain specific acyl-CoA dehydrogenase, mitochondrial	ACADSB	sp|P45954|ACDSB_HUMAN Short/branched chain specific acyl-CoA dehydrogenase, mitochondrial OS=Homo sapiens (Human) GN=ACADSB PE=1 SV=1	1.57545	0.00121515
P15954	2	Cytochrome c oxidase subunit 7C, mitochondrial	COX7C	sp|P15954|COX7C_HUMAN Cytochrome c oxidase subunit 7C, mitochondrial OS=Homo sapiens (Human) GN=COX7C PE=1 SV=1	1.5786	0.00416827
Q9Y6N5	34	Sulfide:quinone oxidoreductase, mitochondrial	SQRDL	sp|Q9Y6N5|SQOR_HUMAN Sulfide:quinone oxidoreductase, mitochondrial OS=Homo sapiens (Human) GN=SQOR PE=1 SV=1	1.57921	0.00171032
P06400	2	Retinoblastoma-associated protein	RB1	sp|P06400|RB_HUMAN Retinoblastoma-associated protein OS=Homo sapiens (Human) GN=RB1 PE=1 SV=2	1.58139	0.00776692
P31937	3	3-hydroxyisobutyrate dehydrogenase, mitochondrial	HIBADH	sp|P31937|3HIDH_HUMAN 3-hydroxyisobutyrate dehydrogenase, mitochondrial OS=Homo sapiens (Human) GN=HIBADH PE=1 SV=2	1.58227	0.00344981
Q9BYD6	2	39S ribosomal protein L1, mitochondrial	MRPL1	sp|Q9BYD6|RM01_HUMAN 39S ribosomal protein L1, mitochondrial OS=Homo sapiens (Human) GN=MRPL1 PE=1 SV=2	1.5846	0.000236007
P49821	14	NADH dehydrogenase [ubiquinone] flavoprotein 1, mitochondrial	NDUFV1	sp|P49821|NDUV1_HUMAN NADH dehydrogenase [ubiquinone] flavoprotein 1, mitochondrial OS=Homo sapiens (Human) GN=NDUFV1 PE=1 SV=4	1.58603	0.00114695
P26572	6	Alpha-1,3-mannosyl-glycoprotein 2-beta-N-acetylglucosaminyltransferase	MGAT1	sp|P26572|MGAT1_HUMAN Alpha-1,3-mannosyl-glycoprotein 2-beta-N-acetylglucosaminyltransferase OS=Homo sapiens (Human) GN=MGAT1 PE=1 SV=2	1.59144	0.000698982
O43837	10	Isocitrate dehydrogenase [NAD] subunit beta, mitochondrial	IDH3B	sp|O43837|IDH3B_HUMAN Isocitrate dehydrogenase [NAD] subunit beta, mitochondrial OS=Homo sapiens (Human) GN=IDH3B PE=1 SV=2	1.59187	0.00182828
Q9NZJ7	5	Mitochondrial carrier homolog 1	MTCH1	sp|Q9NZJ7|MTCH1_HUMAN Mitochondrial carrier homolog 1 OS=Homo sapiens (Human) GN=MTCH1 PE=1 SV=1	1.59603	0.00128982
P38646	33	Stress-70 protein, mitochondrial	HSPA9	sp|P38646|GRP75_HUMAN Stress-70 protein, mitochondrial OS=Homo sapiens (Human) GN=HSPA9 PE=1 SV=2	1.59617	0.000778932
P40939	40	Trifunctional enzyme subunit alpha, mitochondrial;Long-chain enoyl-CoA hydratase;Long chain 3-hydroxyacyl-CoA dehydrogenase	HADHA	sp|P40939|ECHA_HUMAN Trifunctional enzyme subunit alpha, mitochondrial OS=Homo sapiens (Human) GN=HADHA PE=1 SV=2	1.59625	0.000736668
P42229	3	Signal transducer and activator of transcription 5A	STAT5A	sp|P42229|STA5A_HUMAN Signal transducer and activator of transcription 5A OS=Homo sapiens (Human) GN=STAT5A PE=1 SV=1	1.5965	0.000162542
O75306	16	NADH dehydrogenase [ubiquinone] iron-sulfur protein 2, mitochondrial	NDUFS2	sp|O75306|NDUS2_HUMAN NADH dehydrogenase [ubiquinone] iron-sulfur protein 2, mitochondrial OS=Homo sapiens (Human) GN=NDUFS2 PE=1 SV=2	1.59726	0.0035428
Q9BVL4	4	Selenoprotein O	SELO	sp|Q9BVL4|SELO_HUMAN Selenoprotein O OS=Homo sapiens (Human) GN=SELENOO PE=1 SV=3	1.59868	0.00408476
O15533	9	Tapasin	TAPBP	sp|O15533|TPSN_HUMAN Tapasin OS=Homo sapiens (Human) GN=TAPBP PE=1 SV=1	1.59916	0.000718167
Q9NRG7	3	Epimerase family protein SDR39U1	SDR39U1	sp|Q9NRG7|D39U1_HUMAN Epimerase family protein SDR39U1 OS=Homo sapiens (Human) GN=SDR39U1 PE=1 SV=2	1.6014	0.00104698
P26572	6	Alpha-1,3-mannosyl-glycoprotein 2-beta-N-acetylglucosaminyltransferase	MGAT1	sp|P26572|MGAT1_HUMAN Alpha-1,3-mannosyl-glycoprotein 2-beta-N-acetylglucosaminyltransferase OS=Homo sapiens (Human) GN=MGAT1 PE=1 SV=2	1.60421	0.00233762
Q6NVY1	9	3-hydroxyisobutyryl-CoA hydrolase, mitochondrial	HIBCH	sp|Q6NVY1|HIBCH_HUMAN 3-hydroxyisobutyryl-CoA hydrolase, mitochondrial OS=Homo sapiens (Human) GN=HIBCH PE=1 SV=2	1.60502	0.00179632
Q9NZK5	15	Adenosine deaminase CECR1	CECR1	sp|Q9NZK5|ADA2_HUMAN Adenosine deaminase 2 OS=Homo sapiens (Human) GN=ADA2 PE=1 SV=2	1.60609	3.48951e-05
O75477	11	Erlin-1	ERLIN1	sp|O75477|ERLN1_HUMAN Erlin-1 OS=Homo sapiens (Human) GN=ERLIN1 PE=1 SV=1	1.60714	0.000430273
P28331	30	NADH-ubiquinone oxidoreductase 75 kDa subunit, mitochondrial	NDUFS1	sp|P28331|NDUS1_HUMAN NADH-ubiquinone oxidoreductase 75 kDa subunit, mitochondrial OS=Homo sapiens (Human) GN=NDUFS1 PE=1 SV=3	1.60941	0.000145722
Q96BI1	2	Solute carrier family 22 member 18	SLC22A18	sp|Q96BI1|S22AI_HUMAN Solute carrier family 22 member 18 OS=Homo sapiens (Human) GN=SLC22A18 PE=1 SV=3	1.6162	0.00808276
Q92643	5	GPI-anchor transamidase	PIGK	sp|Q92643|GPI8_HUMAN GPI-anchor transamidase OS=Homo sapiens (Human) GN=PIGK PE=1 SV=2	1.61879	0.000467212
P01903	8	HLA class II histocompatibility antigen, DR alpha chain	HLA-DRA	sp|P01903|DRA_HUMAN HLA class II histocompatibility antigen, DR alpha chain OS=Homo sapiens (Human) GN=HLA-DRA PE=1 SV=1	1.61895	0.000172848
Q9NXR7	4	BRCA1-A complex subunit BRE	BRE	sp|Q9NXR7|BABA2_HUMAN BRISC and BRCA1-A complex member 2 OS=Homo sapiens (Human) GN=BABAM2 PE=1 SV=2	1.61911	0.00221658
Q92552	5	28S ribosomal protein S27, mitochondrial	MRPS27	sp|Q92552|RT27_HUMAN 28S ribosomal protein S27, mitochondrial OS=Homo sapiens (Human) GN=MRPS27 PE=1 SV=3	1.62236	0.000876337
P11310	16	Medium-chain specific acyl-CoA dehydrogenase, mitochondrial	ACADM	sp|P11310|ACADM_HUMAN Medium-chain specific acyl-CoA dehydrogenase, mitochondrial OS=Homo sapiens (Human) GN=ACADM PE=1 SV=1	1.6255	0.000290879
P07099	12	Epoxide hydrolase 1	EPHX1	sp|P07099|HYEP_HUMAN Epoxide hydrolase 1 OS=Homo sapiens (Human) GN=EPHX1 PE=1 SV=1	1.62758	0.000282547
O95336	12	6-phosphogluconolactonase	PGLS	sp|O95336|6PGL_HUMAN 6-phosphogluconolactonase OS=Homo sapiens (Human) GN=PGLS PE=1 SV=2	1.62879	0.00561594
P11117	3	Lysosomal acid phosphatase	ACP2	sp|P11117|PPAL_HUMAN Lysosomal acid phosphatase OS=Homo sapiens (Human) GN=ACP2 PE=1 SV=3	1.63425	0.000805174
Q8NHJ6	6	Leukocyte immunoglobulin-like receptor subfamily B member 4	LILRB4	sp|Q8NHJ6|LIRB4_HUMAN Leukocyte immunoglobulin-like receptor subfamily B member 4 OS=Homo sapiens (Human) GN=LILRB4 PE=1 SV=3	1.63754	0.0023696
P07954	18	Fumarate hydratase, mitochondrial	FH	sp|P07954|FUMH_HUMAN Fumarate hydratase, mitochondrial OS=Homo sapiens (Human) GN=FH PE=1 SV=3	1.64112	0.000249241
Q9BWM7	15	Sideroflexin-3	SFXN3	sp|Q9BWM7|SFXN3_HUMAN Sideroflexin-3 OS=Homo sapiens (Human) GN=SFXN3 PE=1 SV=3	1.64206	0.00305559
P55795	6	Heterogeneous nuclear ribonucleoprotein H2	HNRNPH2	sp|P55795|HNRH2_HUMAN Heterogeneous nuclear ribonucleoprotein H2 OS=Homo sapiens (Human) GN=HNRNPH2 PE=1 SV=1	1.64289	0.000382983
P45880	14	Voltage-dependent anion-selective channel protein 2	VDAC2	sp|P45880|VDAC2_HUMAN Voltage-dependent anion-selective channel protein 2 OS=Homo sapiens (Human) GN=VDAC2 PE=1 SV=2	1.64305	0.000227931
P11177	10	Pyruvate dehydrogenase E1 component subunit beta, mitochondrial	PDHB	sp|P11177|ODPB_HUMAN Pyruvate dehydrogenase E1 component subunit beta, mitochondrial OS=Homo sapiens (Human) GN=PDHB PE=1 SV=3	1.64645	0.00149711
O43516	2	WAS/WASL-interacting protein family member 1	WIPF1	sp|O43516|WIPF1_HUMAN WAS/WASL-interacting protein family member 1 OS=Homo sapiens (Human) GN=WIPF1 PE=1 SV=3	1.64967	0.00272281
P10809	47	60 kDa heat shock protein, mitochondrial	HSPD1	sp|P10809|CH60_HUMAN 60 kDa heat shock protein, mitochondrial OS=Homo sapiens (Human) GN=HSPD1 PE=1 SV=2	1.65959	0.000172162
Q14738	2	Serine/threonine-protein phosphatase 2A 56 kDa regulatory subunit delta isoform	PPP2R5D	sp|Q14738|2A5D_HUMAN Serine/threonine-protein phosphatase 2A 56 kDa regulatory subunit delta isoform OS=Homo sapiens (Human) GN=PPP2R5D PE=1 SV=1	1.6609	0.00189846
P07602	15	Prosaposin;Saposin-A;Saposin-B-Val;Saposin-B;Saposin-C;Saposin-D	PSAP	sp|P07602|SAP_HUMAN Prosaposin OS=Homo sapiens (Human) GN=PSAP PE=1 SV=2	1.66523	0.00067181
Q9NZK5	15	Adenosine deaminase CECR1	CECR1	sp|Q9NZK5|ADA2_HUMAN Adenosine deaminase 2 OS=Homo sapiens (Human) GN=ADA2 PE=1 SV=2	1.66606	9.85052e-05
O75027	7	ATP-binding cassette sub-family B member 7, mitochondrial	ABCB7	sp|O75027|ABCB7_HUMAN ATP-binding cassette sub-family B member 7, mitochondrial OS=Homo sapiens (Human) GN=ABCB7 PE=1 SV=2	1.66719	0.00175892
Q9BSD7	2	Cancer-related nucleoside-triphosphatase	NTPCR	sp|Q9BSD7|NTPCR_HUMAN Cancer-related nucleoside-triphosphatase OS=Homo sapiens (Human) GN=NTPCR PE=1 SV=1	1.66997	0.00484335
Q4G176	10	Acyl-CoA synthetase family member 3, mitochondrial	ACSF3	sp|Q4G176|ACSF3_HUMAN Acyl-CoA synthetase family member 3, mitochondrial OS=Homo sapiens (Human) GN=ACSF3 PE=1 SV=3	1.67353	0.00136932
Q9UHG3	9	Prenylcysteine oxidase 1	PCYOX1	sp|Q9UHG3|PCYOX_HUMAN Prenylcysteine oxidase 1 OS=Homo sapiens (Human) GN=PCYOX1 PE=1 SV=3	1.67535	0.00115324
P36957	10	Dihydrolipoyllysine-residue succinyltransferase component of 2-oxoglutarate dehydrogenase complex, mitochondrial	DLST	sp|P36957|ODO2_HUMAN Dihydrolipoyllysine-residue succinyltransferase component of 2-oxoglutarate dehydrogenase complex, mitochondrial OS=Homo sapiens (Human) GN=DLST PE=1 SV=4	1.68097	6.01195e-05
P22695	17	Cytochrome b-c1 complex subunit 2, mitochondrial	UQCRC2	sp|P22695|QCR2_HUMAN Cytochrome b-c1 complex subunit 2, mitochondrial OS=Homo sapiens (Human) GN=UQCRC2 PE=1 SV=3	1.68193	0.000702232
Q9BXW7	13	Cat eye syndrome critical region protein 5	CECR5	sp|Q9BXW7|HDHD5_HUMAN Haloacid dehalogenase-like hydrolase domain-containing 5 OS=Homo sapiens (Human) GN=HDHD5 PE=1 SV=1	1.68301	0.000111588
P09110	13	3-ketoacyl-CoA thiolase, peroxisomal	ACAA1	sp|P09110|THIK_HUMAN 3-ketoacyl-CoA thiolase, peroxisomal OS=Homo sapiens (Human) GN=ACAA1 PE=1 SV=2	1.6843	0.000729753
P43304	31	Glycerol-3-phosphate dehydrogenase, mitochondrial	GPD2	sp|P43304|GPDM_HUMAN Glycerol-3-phosphate dehydrogenase, mitochondrial OS=Homo sapiens (Human) GN=GPD2 PE=1 SV=3	1.69264	0.000379233
Q562R1	3	Beta-actin-like protein 2	ACTBL2	sp|Q562R1|ACTBL_HUMAN Beta-actin-like protein 2 OS=Homo sapiens (Human) GN=ACTBL2 PE=1 SV=2	1.69544	4.69231e-05
O15228	3	Dihydroxyacetone phosphate acyltransferase	GNPAT	sp|O15228|GNPAT_HUMAN Dihydroxyacetone phosphate acyltransferase OS=Homo sapiens (Human) GN=GNPAT PE=1 SV=1	1.69651	0.000156588
P01903	8	HLA class II histocompatibility antigen, DR alpha chain	HLA-DRA	sp|P01903|DRA_HUMAN HLA class II histocompatibility antigen, DR alpha chain OS=Homo sapiens (Human) GN=HLA-DRA PE=1 SV=1	1.69835	0.000275075
P00505	20	Aspartate aminotransferase, mitochondrial	GOT2	sp|P00505|AATM_HUMAN Aspartate aminotransferase, mitochondrial OS=Homo sapiens (Human) GN=GOT2 PE=1 SV=3	1.70023	0.00728751
O75431	2	Metaxin-2	MTX2	sp|O75431|MTX2_HUMAN Metaxin-2 OS=Homo sapiens (Human) GN=MTX2 PE=1 SV=1	1.70342	0.00608707
Q2M385	10	Macrophage-expressed gene 1 protein	MPEG1	sp|Q2M385|MPEG1_HUMAN Macrophage-expressed gene 1 protein OS=Homo sapiens (Human) GN=MPEG1 PE=2 SV=1	1.70348	7.23181e-05
Q96S52	5	GPI transamidase component PIG-S	PIGS	sp|Q96S52|PIGS_HUMAN GPI transamidase component PIG-S OS=Homo sapiens (Human) GN=PIGS PE=1 SV=3	1.70733	0.000174381
Q10713	8	Mitochondrial-processing peptidase subunit alpha	PMPCA	sp|Q10713|MPPA_HUMAN Mitochondrial-processing peptidase subunit alpha OS=Homo sapiens (Human) GN=PMPCA PE=1 SV=2	1.71037	0.00221753
Q9UJZ1	11	Stomatin-like protein 2, mitochondrial	STOML2	sp|Q9UJZ1|STML2_HUMAN Stomatin-like protein 2, mitochondrial OS=Homo sapiens (Human) GN=STOML2 PE=1 SV=1	1.71059	9.22134e-05
P08559;P29803	11;2	Pyruvate dehydrogenase E1 component subunit alpha, somatic form, mitochondrial	PDHA1	sp|P08559|ODPA_HUMAN Pyruvate dehydrogenase E1 component subunit alpha, somatic form, mitochondrial OS=Homo sapiens (Human) GN=PDHA1 PE=1 SV=3	1.7127	0.000613533
P49411	28	Elongation factor Tu, mitochondrial	TUFM	sp|P49411|EFTU_HUMAN Elongation factor Tu, mitochondrial OS=Homo sapiens (Human) GN=TUFM PE=1 SV=2	1.7187	0.000243028
P27105	11	Erythrocyte band 7 integral membrane protein	STOM	sp|P27105|STOM_HUMAN Erythrocyte band 7 integral membrane protein OS=Homo sapiens (Human) GN=STOM PE=1 SV=3	1.72209	0.000107373
P04179	16	Superoxide dismutase [Mn], mitochondrial	SOD2	sp|P04179|SODM_HUMAN Superoxide dismutase [Mn], mitochondrial OS=Homo sapiens (Human) GN=SOD2 PE=1 SV=3	1.72594	0.00199988
P08962	3	CD63 antigen	CD63	sp|P08962|CD63_HUMAN CD63 antigen OS=Homo sapiens (Human) GN=CD63 PE=1 SV=2	1.72701	3.15024e-05
Q7Z434	4	Mitochondrial antiviral-signaling protein	MAVS	sp|Q7Z434|MAVS_HUMAN Mitochondrial antiviral-signaling protein OS=Homo sapiens (Human) GN=MAVS PE=1 SV=2	1.72804	0.00026824
Q8IV08	7	Phospholipase D3	PLD3	sp|Q8IV08|PLD3_HUMAN Phospholipase D3 OS=Homo sapiens (Human) GN=PLD3 PE=1 SV=1	1.7289	9.20241e-05
P50213	11	Isocitrate dehydrogenase [NAD] subunit alpha, mitochondrial	IDH3A	sp|P50213|IDH3A_HUMAN Isocitrate dehydrogenase [NAD] subunit alpha, mitochondrial OS=Homo sapiens (Human) GN=IDH3A PE=1 SV=1	1.73082	0.000636863
Q9Y3A6	5	Transmembrane emp24 domain-containing protein 5	TMED5	sp|Q9Y3A6|TMED5_HUMAN Transmembrane emp24 domain-containing protein 5 OS=Homo sapiens (Human) GN=TMED5 PE=1 SV=1	1.7313	2.62345e-05
P23258;Q9NRH3	9;8	Tubulin gamma-1 chain;Tubulin gamma-2 chain	TUBG1;TUBG2	sp|P23258|TBG1_HUMAN Tubulin gamma-1 chain OS=Homo sapiens (Human) GN=TUBG1 PE=1 SV=2;sp|Q9NRH3|TBG2_HUMAN Tubulin gamma-2 chain OS=Homo sapiens (Human) GN=TUBG2 PE=2 SV=1	1.73501	0.00211244
Q9NUJ1	8	Mycophenolic acid acyl-glucuronide esterase, mitochondrial	ABHD10	sp|Q9NUJ1|ABHDA_HUMAN Mycophenolic acid acyl-glucuronide esterase, mitochondrial OS=Homo sapiens (Human) GN=ABHD10 PE=1 SV=1	1.73891	0.000648233
P26440	10	Isovaleryl-CoA dehydrogenase, mitochondrial	IVD	sp|P26440|IVD_HUMAN Isovaleryl-CoA dehydrogenase, mitochondrial OS=Homo sapiens (Human) GN=IVD PE=1 SV=2	1.74166	9.82914e-05
Q11201	3	CMP-N-acetylneuraminate-beta-galactosamide-alpha-2,3-sialyltransferase 1	ST3GAL1	sp|Q11201|SIA4A_HUMAN CMP-N-acetylneuraminate-beta-galactosamide-alpha-2,3-sialyltransferase 1 OS=Homo sapiens (Human) GN=ST3GAL1 PE=2 SV=1	1.75212	0.000895593
P22830	4	Ferrochelatase, mitochondrial	FECH	sp|P22830|HEMH_HUMAN Ferrochelatase, mitochondrial OS=Homo sapiens (Human) GN=FECH PE=1 SV=2	1.75593	0.00102967
Q02127	2	Dihydroorotate dehydrogenase (quinone), mitochondrial	DHODH	sp|Q02127|PYRD_HUMAN Dihydroorotate dehydrogenase (quinone), mitochondrial OS=Homo sapiens (Human) GN=DHODH PE=1 SV=3	1.7578	8.84849e-05
O96008	11	Mitochondrial import receptor subunit TOM40 homolog	TOMM40	sp|O96008|TOM40_HUMAN Mitochondrial import receptor subunit TOM40 homolog OS=Homo sapiens (Human) GN=TOMM40 PE=1 SV=1	1.76017	0.00115062
P10515	10	Dihydrolipoyllysine-residue acetyltransferase component of pyruvate dehydrogenase complex, mitochondrial	DLAT	sp|P10515|ODP2_HUMAN Dihydrolipoyllysine-residue acetyltransferase component of pyruvate dehydrogenase complex, mitochondrial OS=Homo sapiens (Human) GN=DLAT PE=1 SV=3	1.77517	0.000423789
P00813	10	Adenosine deaminase	ADA	sp|P00813|ADA_HUMAN Adenosine deaminase OS=Homo sapiens (Human) GN=ADA PE=1 SV=3	1.77831	0.000191232
Q9UBX3	9	Mitochondrial dicarboxylate carrier	SLC25A10	sp|Q9UBX3|DIC_HUMAN Mitochondrial dicarboxylate carrier OS=Homo sapiens (Human) GN=SLC25A10 PE=1 SV=2	1.78445	0.000442274
O76031	2	ATP-dependent Clp protease ATP-binding subunit clpX-like, mitochondrial	CLPX	sp|O76031|CLPX_HUMAN ATP-dependent Clp protease ATP-binding subunit clpX-like, mitochondrial OS=Homo sapiens (Human) GN=CLPX PE=1 SV=2	1.78788	0.00518633
O95498	7	Vascular non-inflammatory molecule 2	VNN2	sp|O95498|VNN2_HUMAN Vascular non-inflammatory molecule 2 OS=Homo sapiens (Human) GN=VNN2 PE=1 SV=3	1.79147	0.000482394
Q9H9B4	10	Sideroflexin-1	SFXN1	sp|Q9H9B4|SFXN1_HUMAN Sideroflexin-1 OS=Homo sapiens (Human) GN=SFXN1 PE=1 SV=4	1.7943	0.000141118
O75390	20	Citrate synthase, mitochondrial	CS	sp|O75390|CISY_HUMAN Citrate synthase, mitochondrial OS=Homo sapiens (Human) GN=CS PE=1 SV=2	1.80214	0.00036288
P55084	26	Trifunctional enzyme subunit beta, mitochondrial;3-ketoacyl-CoA thiolase	HADHB	sp|P55084|ECHB_HUMAN Trifunctional enzyme subunit beta, mitochondrial OS=Homo sapiens (Human) GN=HADHB PE=1 SV=3	1.80449	0.000291517
P23786	16	Carnitine O-palmitoyltransferase 2, mitochondrial	CPT2	sp|P23786|CPT2_HUMAN Carnitine O-palmitoyltransferase 2, mitochondrial OS=Homo sapiens (Human) GN=CPT2 PE=1 SV=2	1.80471	0.00010164
Q02252	9	Methylmalonate-semialdehyde dehydrogenase [acylating], mitochondrial	ALDH6A1	sp|Q02252|MMSA_HUMAN Methylmalonate-semialdehyde dehydrogenase [acylating], mitochondrial OS=Homo sapiens (Human) GN=ALDH6A1 PE=1 SV=2	1.80823	0.00445512
Q9NS86	5	LanC-like protein 2	LANCL2	sp|Q9NS86|LANC2_HUMAN LanC-like protein 2 OS=Homo sapiens (Human) GN=LANCL2 PE=1 SV=1	1.81532	0.00650192
Q9BYD3	3	39S ribosomal protein L4, mitochondrial	MRPL4	sp|Q9BYD3|RM04_HUMAN 39S ribosomal protein L4, mitochondrial OS=Homo sapiens (Human) GN=MRPL4 PE=1 SV=1	1.82561	0.00332664
Q3ZCQ8	4	Mitochondrial import inner membrane translocase subunit TIM50	TIMM50	sp|Q3ZCQ8|TIM50_HUMAN Mitochondrial import inner membrane translocase subunit TIM50 OS=Homo sapiens (Human) GN=TIMM50 PE=1 SV=2	1.8291	0.00290136
O15270	5	Serine palmitoyltransferase 2	SPTLC2	sp|O15270|SPTC2_HUMAN Serine palmitoyltransferase 2 OS=Homo sapiens (Human) GN=SPTLC2 PE=1 SV=1	1.83435	0.00187697
Q16134	10	Electron transfer flavoprotein-ubiquinone oxidoreductase, mitochondrial	ETFDH	sp|Q16134|ETFD_HUMAN Electron transfer flavoprotein-ubiquinone oxidoreductase, mitochondrial OS=Homo sapiens (Human) GN=ETFDH PE=1 SV=2	1.84168	0.000793752
P24752	21	Acetyl-CoA acetyltransferase, mitochondrial	ACAT1	sp|P24752|THIL_HUMAN Acetyl-CoA acetyltransferase, mitochondrial OS=Homo sapiens (Human) GN=ACAT1 PE=1 SV=1	1.84268	0.000416894
Q14410	2	Glycerol kinase 2	GK2	sp|Q14410|GLPK2_HUMAN Glycerol kinase 2 OS=Homo sapiens (Human) GN=GK2 PE=2 SV=2	1.84393	6.74303e-05
Q9NVI7;Q5T2N8	7;5	ATPase family AAA domain-containing protein 3A;ATPase family AAA domain-containing protein 3C	ATAD3A;ATAD3C	sp|Q9NVI7|ATD3A_HUMAN ATPase family AAA domain-containing protein 3A OS=Homo sapiens (Human) GN=ATAD3A PE=1 SV=2;sp|Q5T2N8|ATD3C_HUMAN ATPase family AAA domain-containing protein 3C OS=Homo sapiens (Human) GN=ATAD3C PE=2 SV=2	1.84531	0.00357178
Q8N4Q0	2	Zinc-binding alcohol dehydrogenase domain-containing protein 2	ZADH2	sp|Q8N4Q0|PTGR3_HUMAN Prostaglandin reductase 3 OS=Homo sapiens (Human) GN=ZADH2 PE=1 SV=1	1.85661	0.000326464
P28799	2	Granulins;Acrogranin;Paragranulin;Granulin-1;Granulin-2;Granulin-3;Granulin-4;Granulin-5;Granulin-6;Granulin-7	GRN	sp|P28799|GRN_HUMAN Granulins OS=Homo sapiens (Human) GN=GRN PE=1 SV=2	1.86856	5.33936e-05
Q6YN16	7	Hydroxysteroid dehydrogenase-like protein 2	HSDL2	sp|Q6YN16|HSDL2_HUMAN Hydroxysteroid dehydrogenase-like protein 2 OS=Homo sapiens (Human) GN=HSDL2 PE=1 SV=1	1.86877	0.00053021
Q8TCS8	7	Polyribonucleotide nucleotidyltransferase 1, mitochondrial	PNPT1	sp|Q8TCS8|PNPT1_HUMAN Polyribonucleotide nucleotidyltransferase 1, mitochondrial OS=Homo sapiens (Human) GN=PNPT1 PE=1 SV=2	1.88036	0.00143625
P01920	3	HLA class II histocompatibility antigen, DQ beta 1 chain	HLA-DQB1	sp|P01920|DQB1_HUMAN HLA class II histocompatibility antigen, DQ beta 1 chain OS=Homo sapiens (Human) GN=HLA-DQB1 PE=1 SV=2	1.88169	0.000847923
P50336	3	Protoporphyrinogen oxidase	PPOX	sp|P50336|PPOX_HUMAN Protoporphyrinogen oxidase OS=Homo sapiens (Human) GN=PPOX PE=1 SV=1	1.8873	0.000262106
Q9Y5U9	2	Immediate early response 3-interacting protein 1	IER3IP1	sp|Q9Y5U9|IR3IP_HUMAN Immediate early response 3-interacting protein 1 OS=Homo sapiens (Human) GN=IER3IP1 PE=1 SV=1	1.8882	0.000552395
P31930	19	Cytochrome b-c1 complex subunit 1, mitochondrial	UQCRC1	sp|P31930|QCR1_HUMAN Cytochrome b-c1 complex subunit 1, mitochondrial OS=Homo sapiens (Human) GN=UQCRC1 PE=1 SV=3	1.8953	0.00123217
Q9HCC0	14	Methylcrotonoyl-CoA carboxylase beta chain, mitochondrial	MCCC2	sp|Q9HCC0|MCCB_HUMAN Methylcrotonoyl-CoA carboxylase beta chain, mitochondrial OS=Homo sapiens (Human) GN=MCCC2 PE=1 SV=1	1.91032	0.000239963
Q9Y6I9	2	Testis-expressed sequence 264 protein	TEX264	sp|Q9Y6I9|TX264_HUMAN Testis-expressed protein 264 OS=Homo sapiens (Human) GN=TEX264 PE=1 SV=1	1.91041	0.0024903
Q5VTR2;O75150	2;1	E3 ubiquitin-protein ligase BRE1A;E3 ubiquitin-protein ligase BRE1B	RNF20;RNF40	sp|Q5VTR2|BRE1A_HUMAN E3 ubiquitin-protein ligase BRE1A OS=Homo sapiens (Human) GN=RNF20 PE=1 SV=2;sp|O75150|BRE1B_HUMAN E3 ubiquitin-protein ligase BRE1B OS=Homo sapiens (Human) GN=RNF40 PE=1 SV=5	1.91573	5.07522e-06
Q9UBV8	2	Peflin	PEF1	sp|Q9UBV8|PEF1_HUMAN Peflin OS=Homo sapiens (Human) GN=PEF1 PE=1 SV=1	1.91588	0.00542078
P04066	15	Tissue alpha-L-fucosidase	FUCA1	sp|P04066|FUCO_HUMAN Tissue alpha-L-fucosidase OS=Homo sapiens (Human) GN=FUCA1 PE=1 SV=4	1.92805	0.00150766
P42126	6	Enoyl-CoA delta isomerase 1, mitochondrial	ECI1	sp|P42126|ECI1_HUMAN Enoyl-CoA delta isomerase 1, mitochondrial OS=Homo sapiens (Human) GN=ECI1 PE=1 SV=1	1.92817	0.000212918
Q86TM6	2	E3 ubiquitin-protein ligase synoviolin	SYVN1	sp|Q86TM6|SYVN1_HUMAN E3 ubiquitin-protein ligase synoviolin OS=Homo sapiens (Human) GN=SYVN1 PE=1 SV=2	1.95002	0.00328546
Q9Y5Y5	2	Peroxisomal membrane protein PEX16	PEX16	sp|Q9Y5Y5|PEX16_HUMAN Peroxisomal membrane protein PEX16 OS=Homo sapiens (Human) GN=PEX16 PE=1 SV=2	1.96024	0.00152878
Q9BZ67;Q9BZ68	6;1	FERM domain-containing protein 8	FRMD8	sp|Q9BZ67|FRMD8_HUMAN FERM domain-containing protein 8 OS=Homo sapiens (Human) GN=FRMD8 PE=1 SV=1	1.98554	0.00839154
P49753;Q86TX2	4;3	Acyl-coenzyme A thioesterase 2, mitochondrial;Acyl-coenzyme A thioesterase 1	ACOT2;ACOT1	sp|P49753|ACOT2_HUMAN Acyl-coenzyme A thioesterase 2, mitochondrial OS=Homo sapiens (Human) GN=ACOT2 PE=1 SV=6;sp|Q86TX2|ACOT1_HUMAN Acyl-coenzyme A thioesterase 1 OS=Homo sapiens (Human) GN=ACOT1 PE=1 SV=1	2.02297	0.00160566
P07686	20	Beta-hexosaminidase subunit beta;Beta-hexosaminidase subunit beta chain B;Beta-hexosaminidase subunit beta chain A	HEXB	sp|P07686|HEXB_HUMAN Beta-hexosaminidase subunit beta OS=Homo sapiens (Human) GN=HEXB PE=1 SV=3	2.02487	0.000186243
O00560	10	Syntenin-1	SDCBP	sp|O00560|SDCB1_HUMAN Syntenin-1 OS=Homo sapiens (Human) GN=SDCBP PE=1 SV=1	2.02553	0.00122315
P30837	5	Aldehyde dehydrogenase X, mitochondrial	ALDH1B1	sp|P30837|AL1B1_HUMAN Aldehyde dehydrogenase X, mitochondrial OS=Homo sapiens (Human) GN=ALDH1B1 PE=1 SV=3	2.04038	9.46119e-05
P25705	40	ATP synthase subunit alpha, mitochondrial	ATP5A1	sp|P25705|ATPA_HUMAN ATP synthase subunit alpha, mitochondrial OS=Homo sapiens (Human) GN=ATP5F1A PE=1 SV=1	2.05068	0.00112622
P48449	6	Lanosterol synthase	LSS	sp|P48449|ERG7_HUMAN Lanosterol synthase OS=Homo sapiens (Human) GN=LSS PE=1 SV=1	2.06635	3.27079e-06
P32189;Q14409	12;10	Glycerol kinase;Putative glycerol kinase 3	GK;GK3P	sp|P32189|GLPK_HUMAN Glycerol kinase OS=Homo sapiens (Human) GN=GK PE=1 SV=3;sp|Q14409|GLPK3_HUMAN Glycerol kinase 3 OS=Homo sapiens (Human) GN=GK3P PE=2 SV=2	2.0722	7.43463e-05
P17931	8	Galectin-3	LGALS3	sp|P17931|LEG3_HUMAN Galectin-3 OS=Homo sapiens (Human) GN=LGALS3 PE=1 SV=5	2.14665	0.00101741
Q9H9P8	2	L-2-hydroxyglutarate dehydrogenase, mitochondrial	L2HGDH	sp|Q9H9P8|L2HDH_HUMAN L-2-hydroxyglutarate dehydrogenase, mitochondrial OS=Homo sapiens (Human) GN=L2HGDH PE=1 SV=3	2.17161	0.000226873
Q8IV08	7	Phospholipase D3	PLD3	sp|Q8IV08|PLD3_HUMAN Phospholipase D3 OS=Homo sapiens (Human) GN=PLD3 PE=1 SV=1	2.17868	0.00111073
Q8WUK0	2	Phosphatidylglycerophosphatase and protein-tyrosine phosphatase 1	PTPMT1	sp|Q8WUK0|PTPM1_HUMAN Phosphatidylglycerophosphatase and protein-tyrosine phosphatase 1 OS=Homo sapiens (Human) GN=PTPMT1 PE=1 SV=1	2.18413	0.000130532
Q13093	5	Platelet-activating factor acetylhydrolase	PLA2G7	sp|Q13093|PAFA_HUMAN Platelet-activating factor acetylhydrolase OS=Homo sapiens (Human) GN=PLA2G7 PE=1 SV=1	2.22343	0.000455842
P31483	3	Nucleolysin TIA-1 isoform p40	TIA1	sp|P31483|TIA1_HUMAN Nucleolysin TIA-1 isoform p40 OS=Homo sapiens (Human) GN=TIA1 PE=1 SV=3	2.24288	0.00779987
Q8NCN5	8	Pyruvate dehydrogenase phosphatase regulatory subunit, mitochondrial	PDPR	sp|Q8NCN5|PDPR_HUMAN Pyruvate dehydrogenase phosphatase regulatory subunit, mitochondrial OS=Homo sapiens (Human) GN=PDPR PE=1 SV=2	2.25038	0.00286897
P01906;P01909	2;1	HLA class II histocompatibility antigen, DQ alpha 2 chain	HLA-DQA2	sp|P01906|DQA2_HUMAN HLA class II histocompatibility antigen, DQ alpha 2 chain OS=Homo sapiens (Human) GN=HLA-DQA2 PE=1 SV=2	2.27055	0.000141609
P03891	2	NADH-ubiquinone oxidoreductase chain 2	MT-ND2	sp|P03891|NU2M_HUMAN NADH-ubiquinone oxidoreductase chain 2 OS=Homo sapiens (Human) GN=MT-ND2 PE=1 SV=2	2.27204	3.88146e-06
P03915	3	NADH-ubiquinone oxidoreductase chain 5	MT-ND5	sp|P03915|NU5M_HUMAN NADH-ubiquinone oxidoreductase chain 5 OS=Homo sapiens (Human) GN=MT-ND5 PE=1 SV=2	2.31543	0.000229399
O14734	5	Acyl-coenzyme A thioesterase 8	ACOT8	sp|O14734|ACOT8_HUMAN Acyl-coenzyme A thioesterase 8 OS=Homo sapiens (Human) GN=ACOT8 PE=1 SV=1	2.41586	0.000129945
P79483;Q9TQE0;P13761	4;0;0	HLA class II histocompatibility antigen, DR beta 3 chain;HLA class II histocompatibility antigen, DRB1-9 beta chain;HLA class II histocompatibility antigen, DRB1-7 beta chain	HLA-DRB3;HLA-DRB1	sp|P79483|DRB3_HUMAN HLA class II histocompatibility antigen, DR beta 3 chain OS=Homo sapiens (Human) GN=HLA-DRB3 PE=1 SV=1;sp|Q9TQE0|2B19_HUMAN HLA class II histocompatibility antigen, DRB1-9 beta chain OS=Homo sapiens (Human) GN=HLA-DRB1 PE=1 SV=1;sp|P	2.4166	0.000821667
O15504	2	Nucleoporin-like protein 2	NUPL2	sp|O15504|NUPL2_HUMAN Nucleoporin-like protein 2 OS=Homo sapiens (Human) GN=NUPL2 PE=1 SV=1	2.41928	0.000475869
Q9H488	5	GDP-fucose protein O-fucosyltransferase 1	POFUT1	sp|Q9H488|OFUT1_HUMAN GDP-fucose protein O-fucosyltransferase 1 OS=Homo sapiens (Human) GN=POFUT1 PE=1 SV=1	2.42642	0.00373332
P12277	3	Creatine kinase B-type	CKB	sp|P12277|KCRB_HUMAN Creatine kinase B-type OS=Homo sapiens (Human) GN=CKB PE=1 SV=1	2.43202	4.18106e-05
Q8IX18	2	Probable ATP-dependent RNA helicase DHX40	DHX40	sp|Q8IX18|DHX40_HUMAN Probable ATP-dependent RNA helicase DHX40 OS=Homo sapiens (Human) GN=DHX40 PE=1 SV=2	2.45475	2.08404e-07
Q8N6H7	2	ADP-ribosylation factor GTPase-activating protein 2	ARFGAP2	sp|Q8N6H7|ARFG2_HUMAN ADP-ribosylation factor GTPase-activating protein 2 OS=Homo sapiens (Human) GN=ARFGAP2 PE=1 SV=1	2.49137	0.000720806
P14902	5	Indoleamine 2,3-dioxygenase 1	IDO1	sp|P14902|I23O1_HUMAN Indoleamine 2,3-dioxygenase 1 OS=Homo sapiens (Human) GN=IDO1 PE=1 SV=1	2.5503	0.000543457
Q2M385	10	Macrophage-expressed gene 1 protein	MPEG1	sp|Q2M385|MPEG1_HUMAN Macrophage-expressed gene 1 protein OS=Homo sapiens (Human) GN=MPEG1 PE=2 SV=1	2.56305	1.41826e-06
P49454	2	Centromere protein F	CENPF	sp|P49454|CENPF_HUMAN Centromere protein F OS=Homo sapiens (Human) GN=CENPF PE=1 SV=2	2.68449	0.000947369
O94925	3	Glutaminase kidney isoform, mitochondrial	GLS	sp|O94925|GLSK_HUMAN Glutaminase kidney isoform, mitochondrial OS=Homo sapiens (Human) GN=GLS PE=1 SV=1	2.74868	0.00249931
P01906;P01909	2;1	HLA class II histocompatibility antigen, DQ alpha 2 chain	HLA-DQA2	sp|P01906|DQA2_HUMAN HLA class II histocompatibility antigen, DQ alpha 2 chain OS=Homo sapiens (Human) GN=HLA-DQA2 PE=1 SV=2	2.78055	1.60643e-05
Q8N6G5	2	Chondroitin sulfate N-acetylgalactosaminyltransferase 2	CSGALNACT2	sp|Q8N6G5|CGAT2_HUMAN Chondroitin sulfate N-acetylgalactosaminyltransferase 2 OS=Homo sapiens (Human) GN=CSGALNACT2 PE=1 SV=1	2.78256	0.00835605
Q6P474;Q6P996	2;2	Putative pyridoxal-dependent decarboxylase domain-containing protein 2;Pyridoxal-dependent decarboxylase domain-containing protein 1	PDXDC2P;PDXDC1	sp|Q6P474|PDXD2_HUMAN Putative pyridoxal-dependent decarboxylase domain-containing protein 2 OS=Homo sapiens (Human) GN=PDXDC2P PE=5 SV=3;sp|Q6P996|PDXD1_HUMAN Pyridoxal-dependent decarboxylase domain-containing protein 1 OS=Homo sapiens (Human) GN=PDXDC	2.99325	6.46275e-05
Q13093	5	Platelet-activating factor acetylhydrolase	PLA2G7	sp|Q13093|PAFA_HUMAN Platelet-activating factor acetylhydrolase OS=Homo sapiens (Human) GN=PLA2G7 PE=1 SV=1	3.34075	1.57622e-07
P14902	5	Indoleamine 2,3-dioxygenase 1	IDO1	sp|P14902|I23O1_HUMAN Indoleamine 2,3-dioxygenase 1 OS=Homo sapiens (Human) GN=IDO1 PE=1 SV=1	3.59082	0.00329233
P12277	3	Creatine kinase B-type	CKB	sp|P12277|KCRB_HUMAN Creatine kinase B-type OS=Homo sapiens (Human) GN=CKB PE=1 SV=1	3.83944	3.80507e-06
P54886	5	Delta-1-pyrroline-5-carboxylate synthase;Glutamate 5-kinase;Gamma-glutamyl phosphate reductase	ALDH18A1	sp|P54886|P5CS_HUMAN Delta-1-pyrroline-5-carboxylate synthase OS=Homo sapiens (Human) GN=ALDH18A1 PE=1 SV=2	4.16752	1.41345e-06
P52564	2	Dual specificity mitogen-activated protein kinase kinase 6	MAP2K6	sp|P52564|MP2K6_HUMAN Dual specificity mitogen-activated protein kinase kinase 6 OS=Homo sapiens (Human) GN=MAP2K6 PE=1 SV=1	4.22427	0.0067271
Q8IYM9	3	E3 ubiquitin-protein ligase TRIM22	TRIM22	sp|Q8IYM9|TRI22_HUMAN E3 ubiquitin-protein ligase TRIM22 OS=Homo sapiens (Human) GN=TRIM22 PE=1 SV=1	4.36533	2.8725e-08
O95169	2	NADH dehydrogenase [ubiquinone] 1 beta subcomplex subunit 8, mitochondrial	NDUFB8	sp|O95169|NDUB8_HUMAN NADH dehydrogenase [ubiquinone] 1 beta subcomplex subunit 8, mitochondrial OS=Homo sapiens (Human) GN=NDUFB8 PE=1 SV=1	4.46615	9.36188e-09
Q9UG63	3	ATP-binding cassette sub-family F member 2	ABCF2	sp|Q9UG63|ABCF2_HUMAN ATP-binding cassette sub-family F member 2 OS=Homo sapiens (Human) GN=ABCF2 PE=1 SV=2	4.85072	1.3691e-07
Q99685	3	Monoglyceride lipase	MGLL	sp|Q99685|MGLL_HUMAN Monoglyceride lipase OS=Homo sapiens (Human) GN=MGLL PE=1 SV=2	4.87824	0.000225416
P02792	12	Ferritin light chain	FTL	sp|P02792|FRIL_HUMAN Ferritin light chain OS=Homo sapiens (Human) GN=FTL PE=1 SV=2	5.86039	1.86905e-08
P37198	4	Nuclear pore glycoprotein p62	NUP62	sp|P37198|NUP62_HUMAN Nuclear pore glycoprotein p62 OS=Homo sapiens (Human) GN=NUP62 PE=1 SV=3	7.86391	3.4025e-07
P02794	17	Ferritin heavy chain;Ferritin heavy chain, N-terminally processed	FTH1	sp|P02794|FRIH_HUMAN Ferritin heavy chain OS=Homo sapiens (Human) GN=FTH1 PE=1 SV=2	10.7942	4.52539e-11
