# Supplementary material for: Zika virus enhances monocyte adhesion and transmigration favoring viral dissemination to neural cells
Source: Nat Commun. 2019 Sep 27;10:4430. doi: 10.1038/s41467-019-12408-x (PMC6764950; doi:10.1038/s41467-019-12408-x)
Supplement: Supplementary file 7 — Source Data [file 41467_2019_12408_MOESM7_ESM.xlsx]

## Sheet: Fig 2a
Fig. 2a
		% ZIKV-infected monocytes
		Donor A		Donor B		Donor C		Donor D		Donor E		Donor F		Donor G
	NI	0.941	0.867	1.207	1.376	1.111	0.94	0.735	0.865	1.224	0.76	1.276	0.834	1.33	1.09
	FLR MOI 1	7.04	6.37	2.2	2.1	3.31	6.51	1	1.01	5	7.04	2.07	2.09	0.33	0.15
	FLR MOI 5	4.59	3.44	2.2	2.372	4.59	5.19	1.13	1.42	10.64	10.99	1.48	1.59	0.88	2.41
	359 MOI 1	1.77	1.836	1.616	1.61	1.31	1.727	0.75	0.651	3.44	6.65	1.101	1.762	1.18	0.96
	359 MOI 5	1.9	2.12	2.75	2.599	1.668	1.19	1	1.21	9.04	8.16	1.45	1.563	0.64	3.19

## Sheet: Fig 2b
Fig. 2b
		Donor H					Donor I					Donor J
		Fold increase of ZIKV RNA with respect to GAPDH					Fold increase of ZIKV RNA with respect to GAPDH					Fold increase of ZIKV RNA with respect to GAPDH
	Hours post-infection	Mean	SD	N		Hours post-infection	Mean	SD	N		Hours post-infection	Mean	SD	N
	2	107	67.286	3		2	33	14.256	3		2	27	2.688	3
	24	41	4.492	3		24	19	2.11	3		24	46	24.268	3
	48	251	22.709	3		48	83	24.351	3		48	25	4.579	3
											This donor J was not graphicaly represented as part of figure 2b because no replication could be detected for unknown reason.

## Sheet: Fig 2d
Fig. 2d
		Titer (PFUs/mL)
		Donor B			Donor C			Donor D			Donor F
		NI	ZIKV	ZIKV + ZCL278	NI	ZIKV	ZIKV + ZCL278	NI	ZIKV	ZIKV	NI	ZIKV	ZIKV + ZCL278
		0	250	16.7	0	972	242	0	222	0	0	500	27.8
		0	94.4	5.56	0	556	58.3	0	278	0	0	667	11.1

## Sheet: Fig 3b
Fig. 3b
		% ZIKV-infected monocytes
		Cell-free ZIKV	Mo-ZIKV
	Dataset 1	0.76	14.19
		1.04	9.39
	Dataset 2	-0.81	4.2
		3.51	3.18

## Sheet: Fig 3e
Fig. 3e
		Healthy					Intermediate					Altered
		Cytoarchitecture infdex					Cytoarchitecture infdex					Cytoarchitecture infdex
		Mean	SD	N			Mean	SD	N			Mean	SD	N
	NI	59.5229	11.0414	3		NI	21.2855	0.865032	3		NI	19.1915	11.8656	3
	ZIKV Cell-free	58.0288	1.94467	3		ZIKV Cell-free	14.8527	2.16825	3		ZIKV Cell-free	27.1186	3.20731	3
	ZIKV Cell-free + ZCL278	53.1217	11.8108	3		ZIKV Cell-free + ZCL278	22.6716	2.26882	3		ZIKV Cell-free + ZCL278	24.2067	9.61089	3
	NI-Monocytes	55.7599	7.99401	3		NI-Monocytes	16.9435	3.06923	3		NI-Monocytes	27.2966	9.00761	3
	ZIKV-Monocytes	28.5119	7.17639	3		ZIKV-Monocytes	29.6062	13.0399	3		ZIKV-Monocytes	41.8819	14.9751	3
	ZIKV-Mo + ZCL278	64.0906	12.3337	3		ZIKV-Mo + ZCL278	18.2584	2.69659	3		ZIKV-Mo + ZCL278	17.651	9.7642	3

## Sheet: Fig 4b
Fig. 4b
		% ZIKV-infected hCMEC/D3 cells
		NI-Mo	ZIKV-Mo
	Dataset 1	0.28	0.1
		0.71	0.14
	Dataset 2	0.63	0.48
		0.58	0.37
	Dataset 3	0.34	0.07
		0.17	0.08

## Sheet: Fig 4c
Fig. 4c
		% ZIKV-infected monocytes
		Non- transmigrating	Transmigrating
	Dataset 1	0.07	0.48
		0.11	1.69
	Dataset 2	0.87	4.5
		1.52	2.35
	Dataset 3	0	3.07
		n.d.	n.d.
		n.d. = not detected. In this replicate, no inefcted cells were found for unknown reason.

## Sheet: Fig 4e
Fig. 4e
	Proportion of cells found Under/Intermediate/Above of the endothelial layer
	NI-monocytes
		Time post-addition of monocytes to endothelium
		30 min	4 h	17 h
	Under	0.1	0.1	0.38
	Intermediate	11	25	0.31
	Above	89	75	0.31
	Proportion of cells found Under/Intermediate/Above of the endothelial layer
	ZIKV-monocytes
		Time post-addition of monocytes to endothelium
		30 min	4 h	17 h
	Under	0.1	0.3	0.57
	Intermediate	0.29	0.5	0.35
	Above	0.71	0.2	0.09

## Sheet: Fig 5b
Fig. 5b
	BP and CC top 20 upregulated by ZIKV
	Gene Set Name	FDR q-value
	Cellular macromolecular localization	1.11e-25
	Anchoring Junction	2.81e-25
	Ribonucleoprotein complex	6.78e-25
	Protein localization	3.71e-24
	Interspecies interaction between organisms	5.72e-24
	mRNA metabolic process	5.84e-24
	Establisment of localization in cell	6.66e-24
	Cell substrate junction	3.1e-23
	Establisment of protein localization	4.16e-21
	Single organism cellular organization	4.43e-21
	RNA processing	4.68e-21
	Intracellular protein transport	6.6e-21
	Cell junction	1.12e-20
	Viral life cycle	3.63e-20
	GO_MACROMOLECULAR_COMPLEX_ASSEMBLY	1.06e-19
	GO_VESICLE_MEDIATED_TRANSPORT	1.17e-19
	GO_CATABOLIC_PROCESS	8.17e-18
	GO_CELLULAR_CATABOLIC_PROCESS	8.29e-18
	GO_MACROMOLECULE_CATABOLIC_PROCESS	8.38e-17
	GO_RIBONUCLEOPROTEIN_COMPLEX_BIOGENESIS	2.99e-16

## Sheet: Fig 5c
Fig. 5c
		Fold change in expression of the indicated molecule (Infected vs NI)
		CD156a (ADAM8)	CD62E (E-selectin)	CD62L (L-selectin)	CD62P (P-Selectin)	CD54 (ICAM-1)	CD102 (ICAM-2)	CD106 (VCAM-1)	CD31 (PECAM1)	CD146 (MCAM)	CD144 (VE-Cad)	CD11a (ITGAL)	CD11b (ITGAM)	CD11c (ITGAX)	CD49d (ITGA4)	CD29 (ITGB1)	CD18 (ITGB2)	CD43 (Leukosialin)	CD47	CD162 (PSGL-1)	CD169 (siglec1)	CD209 (DC-SIGN)	CD99 (MIC2)
	Dataset 1	1.1	1.4	0.9	1.2	3	2.6	1.1	2.8	0.9	1.3	1.6	1.5	5.2	2.6	0.9	3	4	2.2	6.2	5.7	1.6	4.1
	Dataset 2	1.3	2.2	1.9	2.2	2.1	3.1	2.2	1.8	1.9	2.7	1.3	1.2	2.3	3.1	2	1.7	3.9	2.3	5.2	3.1	2	4.7
	Dataset 3	1	2	1.5	1.7	1.4	1.7	1.6	1.3	1.5	2.8	1.5	2.2	1.7	1.7	1.5	1.5	2.2	1.8	2.9	2.6	2.1	2

[truncated: 13 more sheets: Fig 5d, Fig 5e, Fig 5f, Fig 5h, Fig 6b, Fig 6c, Fig 6d, Fig 7e, Fig 8b, Fig 8e, Fig 8f, Fig 8g, Fig 9c]
